# Supplementary material for: The total mass, copy number, and distribution of hormones in the human bloodstream
Source: PLoS Biol. 2026 Jun 22;24(6):e3003864. doi: 10.1371/journal.pbio.3003864 (PMC13349298; doi:10.1371/journal.pbio.3003864)
Supplement: S1 Data — Workbook used to harmonize adult reference intervals and published concentration data and to derive circulating pool metrics (molarity, total mass, and total molecule counts). Tabs: Hormone_abundance; Hormones_sorted; AU_conversion; LOD; Uniprot_query; HorDB_query; Hormones_comprehensive. (XLSX) [file pbio.3003864.s001.xlsx]

## Sheet: Readme
Section	Details
S1 Data title	S1 Data. Hormone distribution and circulating abundance estimates (Excel workbook).
Purpose	Workbook supporting abundance-related analyses by harmonizing adult reference intervals and published concentration datasets into common units and deriving circulating pool metrics (mass, molarity, molecule counts) for women and men.
What’s in scope	Clinically assayed circulating hormones in adults with defined reference intervals where available. Concentrations are treated as serum/plasma-based clinical measurements and standardized for cross-hormone comparison.
Key outputs	Standardized concentration ranges by sex; derived molarity; estimated total circulating mass and total molecule counts; ranked hormone lists by mass and by molarity; and an expanded hormone catalogue used for coverage checks.
Units and conventions	Concentrations are harmonized into common units prior to calculation (see AU_conversion). Molarity is in M. Circulating pool estimates are reported as total mass (e.g., mg) and total amount (moles) in the blood compartment as implemented in Hormone_abundance.
How to cite specific sheets	In-text examples: (S1 Data, sheet ‘Hormone_abundance’). For unit handling: (S1 Data, sheet ‘AU_conversion’). For omission/coverage checks: (S1 Data, sheet ‘Hormones_comprehensive’).
Sheet guide: Hormone_abundance	Primary calculations. Contains standardized concentration inputs and derived outputs for circulating pool size (molarity, moles, mass, molecule counts), typically stratified by sex, with intermediate fields used for figure generation.
Sheet guide: Hormones_sorted	Ranked and filtered views derived from Hormone_abundance, including top hormones by total mass and by molarity and other summary orderings used for reporting and discussion.
Sheet guide: AU_conversion	Assay unit harmonization rules and conversion factors used to place heterogeneous reported units on a common scale prior to calculation.
Sheet guide: LOD	Handling of limits of detection and related flags/notes used when integrating sources with censored measurements or assay sensitivity constraints.
Sheet guide: Uniprot_query	Identifier and annotation query outputs used for standardizing hormone names and mapping to external annotations.
Sheet guide: HorDB_query	Database query outputs used for cross-referencing hormone entries and supporting classification/annotation steps.
Sheet guide: Hormones_comprehensive	Broader catalogue of endogenous hormones used to contextualize coverage and estimate omission; includes inclusion/exclusion flags and summary metadata where available.
Interpretation notes	Values are compiled from heterogeneous clinical assays and published datasets; harmonization supports cross-hormone comparison rather than assay-specific clinical interpretation. Derived circulating pool estimates depend on the compartment and conversion assumptions implemented in Hormone_abundance.
Versioning	Last updated: 31-Jan-2026

## Sheet: Hormone_abundance
														Steady state (adult male)													Steady state (adult female)
Hormone primary name	condition/modifier	Additional names	Key System	Label	Test Name	hormone_state	for_ref_male	Distinct hormones	Molecular weight (dalton)	Primarily secreted from: organ	comment regarding secreting organ	secreted from: cell	Hormone type	min	max	units	limit of detection [pg/ml]	min_pg_ml	max_pg_ml	geomean_pg_ml	total_ug	total ug for sum	total_g	moles_circulating_hormones	num_circulating_molecules	for_ref_female	min	max	units	min_pg_ml	max_pg_ml	geomean_pg_ml	total_ug	total_ug for sum	total_g	moles_circulating_hormones	num_circulating_molecules	Aadditional ref for steady states
Adiponectin		GBP-28, apM1, AdipoQ, ACRP30	Adipokines	Adiponectin	Adiponectin		1	1	28000	Adipose Tissue		adipocytes	peptide hormone	4	26	ug/ml		4000000	26000000	1.0198e+07	30594.1	30594.1	0.0305941	1.09265e-06	6.57992e+17	1	5	37	ug/ml	5000000	37000000	1.36015e+07	32643.5	32643.5	0.0326435	1.16584e-06	7.02069e+17
Leptin		Obesity Hormone, Fat Hormone	Adipokines	Leptin	Leptin		1	1	16000	Adipose Tissue		adipocytes / stomach P cells	peptide hormone	0.4	4	ng/ml		400	4000	1264.91	3.79473	3.79473	3.79473e-06	2.37171e-10	1.42824e+14	1	2.8	15.6	ng/ml	2800	15600	6609.08	15.8618	15.8618	1.58618e-05	9.91363e-10	5.96999e+14
11-deoxycorticosterone (DOC)		Desoxycorticosterone	Adrenal cortex	DOC	Deoxycorticosterone		1	1	330.461	Adrenal Cortex		cells of zona glumerulosa	steroid	0	10	ng/dl	12	0	100	24.4949	0.0734847	0.0734847	7.34847e-08	2.2237e-10	1.33911e+14	1						24.4949	0.0587878	0.0587878	5.87878e-08	1.77896e-10	1.07129e+14
11-deoxycortisol		Compound S, 11-Deoxycortisol	Adrenal cortex	11-deoxycortisol	11-deoxycortisol		1	1	346.5	Adrenal Cortex		cells of zona fasciculata	steroid	12	158	ng/dl		120	1580	435.431	1.30629	1.30629	1.30629e-06	3.76996e-09	2270272212047085	1						435.431	1.04503	1.04503	1.04503e-06	3.01597e-09	1816217769637668
17-OH Pregnenolone		17-Hydroxypregnenolone	Adrenal cortex	17-OH Pregnenolone	17-OH-Pregnenolone		1	1	332.5	Adrenal Cortex		Leydig cells(testis)/granulosa cells (ovary), cells of the zona reticularis (adrenal cortex)	steroid	55	455	ng/dl		550	4550	1581.93	4.74579	4.74579	4.74579e-06	1.4273e-08	8595227958655802	1	31	455	ng/dl	310	4550	1187.64	2.85035	2.85035	2.85035e-06	8.57247e-09	5162343375989712
17-OH Progesterone	female - follicular	17-Hydroxyprogesterone	Adrenal cortex	17-OHP	17-OH Progesterone		1	1	330.46	Adrenal Cortex/Gonads		Leydig cells(testis)/granulosa cells (ovary), cells of the zona reticularis (adrenal cortex)	steroid	0	220	ng/dl	40	0	2200	209.762	0.629285	0.629285	6.29285e-07	1.90427e-09	1.14675e+15	1	0	80	ng/dl	0	800	126.491	0.303579	0.303579	3.03579e-07	9.18655e-10	5.53214e+14
Aldosterone			Adrenal cortex	Aldosterone	Aldosterone		1	1	360.4	Adrenal Cortex		Cells of zona glumerulosa	steroid	0	21	ng/dl	14.5	0	210	39.0192	0.117058	0.117058	1.17058e-07	3.24799e-10	1.95594e+14	1						39.0192	0.0936461	0.0936461	9.36461e-08	2.59839e-10	1.56475e+14
Androstenedione		Androst-4-ene-3,17-dione, 4-Androstenedione	Adrenal cortex	Androstenedione	Androstenedione		1	1	286.4	Adrenal Cortex/Gonads		Leydig cells(testis)/granulosa cells (ovary), cells of the zona reticularis (adrenal cortex)	steroid	40	150	ng/dl		400	1500	774.597	2.32379	2.32379	2.32379e-06	8.11379e-09	4886125498085417	1	30	200	ng/dl	300	2000	774.597	1.85903	1.85903	1.85903e-06	6.49103e-09	3.9089e+15
Corticosterone		Compound B, 11β,21-Dihydroxypregn-4-ene-3,20-dione	Adrenal cortex	Corticosterone	Corticosterone		1	1	346.5	Adrenal Cortex		cells of zona glumerulosa	steroid	53	1560	ng/dl		530	15600	2875.41	8.62624	8.62624	8.62624e-06	2.48954e-08	1.4992e+16	1						2875.41	6.90099	6.90099	6.90099e-06	1.99163e-08	1.19936e+16
Cortisol	p.m.		Adrenal cortex	Cortisol	Cortisol	total	1	1	362.46	Adrenal Cortex		cells of the zona fasciculata	steroid	2	14	ug/dl		20000	140000	52915	158.745	158.745	0.000158745	4.37966e-07	2.63743e+17	1						52915	126.996	126.996	0.000126996	3.50373e-07	2.10994e+17
Cortisol	a.m.		Adrenal cortex	Cortisol	Cortisol	total			362.46	Adrenal Cortex		cells of the zona fasciculata	steroid	5	25	ug/dl		50000	250000	111803		0	0									111803		0
Cortisol, free	a.m.		Adrenal cortex	Cortisol	Cortisol	free			362.46	Adrenal Cortex		cells of the zona fasciculata	steroid	0.121	1.065	ug/dl		1210	10650	3589.78	10.7693	0	0									3589.78	8.61547	0
DHEA		Dehydroepiandrosterone	Adrenal cortex	DHEA	DHEA		1	1	288.4	Adrenal Cortex/Gonads		Leydig cells(testis)/granulosa cells (ovary), cells of the zona reticularis (adrenal cortex)	steroid	1.33	7.78	ng/ml		1330	7780	3216.74	9.65021	9.65021	9.65021e-06	3.34612e-08	2.01503e+16	1						3216.74	7.72017	7.72017	7.72017e-06	2.6769e-08	1.61203e+16
DHEAS		Dehydroepiandrosterone sulfate	Adrenal cortex	DHEAS	DHEAS		1	1	368.5	Adrenal Cortex/Gonads		Leydig cells(testis)/granulosa cells (ovary), cells of the zona reticularis (adrenal cortex)	steroid	105	728	ug/dl		1050000	7280000	2.76478e+06	8294.34	8294.34	0.00829434	2.25084e-05	1.35545e+19	1	83	377	ug/dl	830000	3770000	1.76893e+06	4245.42	4245.42	0.00424542	1.15208e-05	6.93784e+18
Pregnenolone		P5, 3β-Hydroxypregn-5-en-20-one	Adrenal cortex	Pregnenolone	Pregnenolone		1	1	316.5	Adrenal Cortex/Gonads		Leydig cells(testis)/granulosa cells (ovary), cells of the zona reticularis (adrenal cortex)	steroid	33	248	ng/dl		330	2480	904.655	2.71396	2.71396	2.71396e-06	8.57493e-09	5163820078916066	1						904.655	2.17117	2.17117	2.17117e-06	6.85994e-09	4131056063132853
Progesterone	female - follicular	P4, Pregn-4-ene-3,20-dione	Adrenal cortex	Progesterone	Progesterone		1	1	314.5	Adrenal Cortex/Gonads		Leydig cells(testis)/granulosa cells (ovary), cells of the zona reticularis (adrenal cortex)	steroid	0	0.2	ng/ml	45	0	200	67.082	0.201246	0.201246	2.01246e-07	6.39892e-10	3.85343e+14	1	0	0.89	ng/ml	0	890	141.51	0.339623	0.339623	3.39623e-07	1.07988e-09	6.50306e+14
	female - luteal		Adrenal cortex	17-OHP	17-OH Progesterone				330.46	Adrenal Cortex/Gonads		Leydig cells(testis)/granulosa cells (ovary), cells of the zona reticularis (adrenal cortex)	steroid				40					0	0				0	285	ng/dl	0	2850	238.747		0
	female - luteal		Adrenal cortex	Progesterone	Progesterone				314.5	Adrenal Cortex/Gonads		Leydig cells(testis)/granulosa cells (ovary), cells of the zona reticularis (adrenal cortex)	steroid				45			0		0	0				1.8	24	ng/ml	1800	24000	6572.67		0
ACTH		Adrenocorticotropic Hormone, Corticotropin	Adrenal cortex (central regulator)	ACTH	ACTH		1	1	4541.13	Pituitary		corticotrophs	peptide hormone	7.2	63	pg/ml		7.2	63	21.2979	0.0638937	0.0638937	6.38937e-08	1.407e-11	8.47295e+12	1						21.2979	0.0511149	0.0511149	5.11149e-08	1.1256e-11	6.77836e+12
CRH		Corticotropin-Releasing Hormone, Corticoliberin	Adrenal cortex (central regulator)	CRH	CRH		1	1	4757.45	Hypothalamus			peptide hormone	2	28	pg/ml		2	28	7.48331	0.0224499	0.0224499	2.24499e-08	4.7189e-12	2.84172e+12	1						7.48331	0.01796	0.01796	1.796e-08	3.77512e-12	2.27338e+12	https://pubmed.ncbi.nlm.nih.gov/3494035/
Dopamine		3,4-Dihydroxyphenethylamine	Adrenal medulla	Dopamine	Dopamine		1	1	153.18	Adrenal Medulla		Chromafin	amine	0	30	pg/ml	10	0	30	12.2474	0.0367423	0.0367423	3.67423e-08	2.39864e-10	1.44446e+14	1						12.2474	0.0293939	0.0293939	2.93939e-08	1.91891e-10	1.15557e+14
Epinephrine		Adrenaline	Adrenal medulla	Epinephrine	Epinephrine		1	1	183.2	Adrenal Medulla		Chromafin	amine	0	110	pg/ml	5	0	110	16.5831	0.0497494	0.0497494	4.97494e-08	2.71558e-10	1.63532e+14	1						16.5831	0.0397995	0.0397995	3.97995e-08	2.17246e-10	1.30826e+14
Norepinephrine		Noradrenaline	Adrenal medulla	Norepinephrin	Norepinephrin		1	1	169.18	Adrenal Medulla		Chromafin	amine	70	750	pg/ml		70	750	229.129	0.687386	0.687386	6.87386e-07	4.06305e-09	2446767126878833	1						229.129	0.549909	0.549909	5.49909e-07	3.25044e-09	1.95741e+15
Calcidiol		25-Hydroxycholecalciferol, 25-Hydroxyvitamin D3, 25(OH)D, calcifediol, calcidiol	Calcium/bone	Calcidiol	Calcidiol		1	1	400.6	Liver	conversion		steroid	20	50	ng/ml		20000	50000	31622.8	94.8683	94.8683	9.48683e-05	2.36816e-07	1.4261e+17	1						31622.8	75.8947	75.8947	7.58947e-05	1.89452e-07	1.14088e+17
Calcitonin		Thyrocalcitonin	Calcium/bone	Calcitonin	Calcitonin		1	1	3417.9	Thyroid		C-cells	peptide hormone	0	14.3	pg/ml	0.5	0	14.3	1.89077	0.0056723	0.0056723	5.6723e-09	1.65959e-12	9.99403e+11	1	0	7.6	pg/ml	0	7.6	1.3784	0.00330817	0.00330817	3.30817e-09	9.67896e-13	5.82867e+11
Calcitriol		1,25-Dihydroxycholecalciferol, 1,25-Dihydroxyvitamin D3, 1,25(OH)D, Calcitriol, 1alpha,25-dihydroxyvitamin D3, 1α,25-(OH)2D3, 1,25(OH)2D	Calcium/bone	Calcitriol	Calcitriol		1	1	416.6	Kidney	conversion		steroid	24	86	pg/ml		24	86	45.4313	0.136294	0.136294	1.36294e-07	3.27157e-10	1.97014e+14	1						45.4313	0.109035	0.109035	1.09035e-07	2.61726e-10	1.57611e+14
FGF-23		Fibroblast Growth Factor 23	Calcium/bone	FGF-23	FGF-23		1	1	27954	Bone		osteocytes	peptide hormone	0	59	pg/ml	5	0	59	12.145	0.0364349	0.0364349	3.64349e-08	1.30339e-12	7.849e+11	1						12.145	0.0291479	0.0291479	2.91479e-08	1.04271e-12	6.2792e+11
Osteocalcin		Bone Gla Protein, BGP	Calcium/bone	Osteocalcin	Osteocalcin		1	1	5800	Bone		Osteoblasts	peptide hormone	9	42	ng/ml		9000	42000	19442.2	58.3267	58.3267	5.83267e-05	1.00563e-08	6055916971936365	1						19442.2	46.6613	46.6613	4.66613e-05	8.04506e-09	4844733577549093
PTH		Parathyroid Hormone	Calcium/bone	PTH	PTH		1	1	9425	Parathyroid Gland		chief cells	peptide hormone	15	65	pg/ml		15	65	31.225	0.093675	0.093675	9.3675e-08	9.93899e-12	5.98526e+12	1						31.225	0.07494	0.07494	7.494e-08	7.95119e-12	4.78821e+12
Melatonin		N-Acetyl-5-methoxytryptamine	Circadian	Melatonin	Melatonin		1	1	232.28	Pineal Gland			amine	0.02	0.2	ng/ml		20	200	63.2456	0.189737	0.189737	1.89737e-07	8.16845e-10	4.91904e+14	1						63.2456	0.151789	0.151789	1.51789e-07	6.53476e-10	3.93523e+14
CCK		Cholecystokinin	Enteroendocrine	CCK	CCK		1	1	12669	GI Tract		I-cells	peptide hormone	0	80	pg/ml	0.1	0	80	2	0.006	0.006	6e-09	4.73597e-13	2.852e+11	1						2	0.0048	0.0048	4.8e-09	3.78878e-13	2.2816e+11
Ghrelin		Lenomorelin, Appetite Hormone	Enteroendocrine	Ghrelin	Ghrelin		1	1	3370.9	GI Tract		A-cells	peptide hormone	520	700	pg/ml		520	700	603.324	1.80997	1.80997	1.80997e-06	5.3694e-10	323345505507116	1						603.324	1.44798	1.44798	1.44798e-06	4.29552e-10	2.58676e+14	https://pubmed.ncbi.nlm.nih.gov/29632576/
GH		Growth Hormone, Somatotropin, Somatomedin	Growth	GH	GH		1	1	22129	Pituitary		somatotrophs	peptide hormone	0.01	0.97	ng/ml		10	970	98.4886	0.295466	0.295466	2.95466e-07	1.3352e-11	8.04056e+12	1	0.01	3.61	ng/ml	10	3610	190	0.456	0.456	4.56e-07	2.06064e-11	1.24092e+13
GHRH		Growth Hormone-Releasing Hormone, Somatoliberin, somatotropin	Growth	GHRH	GHRH		1	1	5200	Hypothalamus			peptide hormone	5	18	pg/ml		5	18	9.48683	0.0284605	0.0284605	2.84605e-08	5.47317e-12	3.29594e+12	1			pg/ml			9.48683	0.0227684	0.0227684	2.27684e-08	4.37854e-12	2.63676e+12
IGF-1		Insulin-like Growth Factor 1, Somatomedin C	Growth	IGF-1	IGF-1		1	1	7649	Liver		hepatocytes	peptide hormone	66	346	ng/ml		66000	346000	151116	453.348	453.348	0.000453348	5.92689e-08	3.56917e+16	1	73	320	ng/ml	73000	320000	152840	366.815	366.815	0.000366815	4.7956e-08	2.88791e+16
IGF-2		Insulin-like Growth Factor 2, Somatomedin A	Growth	IGF-2	IGF-2		1	1	7527	Liver		hepatocytes	peptide hormone	333	967	ng/ml		333000	967000	567460	1702.38	1702.38	0.00170238	2.2617e-07	1.36199e+17	1			ng/ml			567460	1361.9	1361.9	0.0013619	1.80936e-07	1.0896e+17
Somatostatin		Growth Hormone-Inhibiting Hormone, Somatotropin Release-Inhibiting Factor	Growth	Somatostatin	Somatostatin		1	1	1637.9	Pancreas		Delta cells	peptide hormone	0	25	pg/ml	1.8	0	25	4.74342	0.0142302	0.0142302	1.42302e-08	8.68811e-12	5.23198e+12	1			pg/ml			4.74342	0.0113842	0.0113842	1.13842e-08	6.95049e-12	4.18558e+12
ADH		Antidiuretic Hormone, Vasopressin	Pituitary	ADH	ADH		1	1	1084.23	Pituitary		hypothalamic neurons	peptide hormone	1	5	pg/ml		1	5	2.23607	0.0067082	0.0067082	6.7082e-09	6.18707e-12	3.72585e+12	1						2.23607	0.00536656	0.00536656	5.36656e-09	4.94965e-12	2.98068e+12	https://www.ucsfhealth.org/medical-tests/antidiuretic-hormone-blood-test#:~:text=Normal%20Results,vary%20slightly%20among%20different%20laboratories.
Prolactin		PRL, Lactotropin	Pituitary	Prolactin	Prolactin		1	1	23000	Pituitary		lactotrophs	peptide hormone	4	15.2	ng/ml		4000	15200	7797.44	23.3923	23.3923	2.33923e-05	1.01706e-09	6.12472e+14	1	4.8	23.3	ng/ml	4800	23300	10575.4	25.3811	25.3811	2.53811e-05	1.10352e-09	6.64542e+14
Glucagon		GCG, Glucagon Hormone	Prandial	Glucagon	Glucagon		1	1	3482.8	Pancreas		alpha cells	peptide hormone	0	80	pg/ml	3	0	80	10.9545	0.0328634	0.0328634	3.28634e-08	9.4359e-12	5.6823e+12	1						10.9545	0.0262907	0.0262907	2.62907e-08	7.54872e-12	4.54584e+12
Insulin	fasting		Prandial	Insulin	Insulin - fasting		1	1	5808	Pancreas		beta cells	peptide hormone	0	25	mIU/L	15.2	0	961.5	85.4833	0.25645	0.25645	2.5645e-07	4.41546e-11	2.65899e+13	1						85.4833	0.20516	0.20516	2.0516e-07	3.53237e-11	2.12719e+13
	OGTT 30' post		Prandial	Insulin	Insulin 30' post OGTT				5808	Pancreas		beta cells	peptide hormone	30	230	mIU/L		1153.8	8845.8	3194.73		0	0									3194.73		0
Angiotensin 2		Angiotensin II	RAS	Angiotensin 2	Angiotensin II		1	1	1046.18	Liver		Hepatocytes	peptide hormone	5	40	pg/ml		10	60	24.4949	0.0734847	0.0734847	7.34847e-08	7.0241e-11	4.22991e+13	1	1.4	2.64	ng/ml	1400	2640	1922.5	4.614	4.614	4.614e-06	4.41033e-09	2.6559e+15	https://www.interscienceinstitute.com/assay/angiotensin-ii/
Renin		Angiotensinogenase	RAS	Renin	Renin		1	1	37000	Kidney		cells of the juxtaglomerular apparatus	peptide hormone	5.4	60	mIU/L		3.2	33.2	10.3073	0.0309218	0.0309218	3.09218e-08	8.35725e-13	5.03274e+11	1						10.3073	0.0247375	0.0247375	2.47375e-08	6.6858e-13	4.02619e+11	https://www.nbt.nhs.uk/severn-pathology/requesting/test-information/renin
Estradiol, free		Free Estradiol, Free E2	Reproductive	Estradiol	Estradiol-free	Estradiol-free			272.4	Gonads		granulosa cells of the ovary	steroid	0.2	1.5	pg/ml		0.2	1.5	0.547723	0.00164317	0	0				0.6	7.1	pg/ml	0.6	7.1	2.06398	0.00495354	0
Estradiol, total		Total Estradiol, E2	Reproductive	Estradiol	Estradiol	Estradiol-total	1	1	272.4	Gonads		granulosa cells of the ovary	steroid	8	35	pg/ml		10	40	20	0.06	0.06	6e-08	2.20264e-10	1.32643e+14		15	350	pg/ml	15	350	72.4569		0
Estriol		E3, Oestriol	Reproductive	Estriol	Estriol		1	1	288.4	Gonads			steroid	0	0.07	ng/ml	17	0	70	24.3926	0.0731779	0.0731779	7.31779e-08	2.53737e-10	1.52801e+14	1	0	0.08	ng/ml	0	80	26.0768	0.0625843	0.0625843	6.25843e-08	2.17005e-10	1.30681e+14
Estrone		E1, Oestrone	Reproductive	Estrone	Estrone		1	1	270.366	Gonads			steroid	10	60	pg/ml		10	60	24.4949	0.0734847	0.0734847	7.34847e-08	2.71797e-10	163676208151620	1	17	200	pg/ml	17	200	58.3095	0.139943	0.139943	1.39943e-07	5.17605e-10	3.11702e+14
FSH	female - luteal	Follicle-Stimulating Hormone, Follitropin	Reproductive	FSH	FSH		1	1	34000	Pituitary		gonadotrophs	glycoprotein	1.5	12.4	IU/L		78.1875	646.35	224.803	0.67441	0.67441	6.7441e-07	1.98356e-11	1.1945e+13	1	1.4	8.9	IU/L	72.975	463.913	183.995	0.441587	0.441587	4.41587e-07	1.29879e-11	7.82129e+12
GnRH		Gonadotropin-Releasing Hormone, Luteinizing Hormone-Releasing Hormone	Reproductive	LHRH	LHRH		1	1	1302.4	Hypothalamus			peptide hormone	4	8	pg/ml		4	8	5.65685	0.0169706	0.0169706	1.69706e-08	1.30302e-11	7.8468e+12	1	2	10	pg/ml	2	10	4.47214	0.0107331	0.0107331	1.07331e-08	8.24104e-12	4.96275e+12
LH	female - luteal	Luteinizing Hormone, Lutropin	Reproductive	LH	LH		1	1	33000	Pituitary		gonadotrophs	glycoprotein	1.3	9.6	IU/L		227.108	1677.11	617.159	1.85148	1.85148	1.85148e-06	5.61054e-11	3.37867e+13	1	0.7	12.9	IU/L	122.289	2253.61	524.969	1.25993	1.25993	1.25993e-06	3.81796e-11	2.29917e+13
Testosterone, free		Free Testosterone, Unbound Testosterone	Reproductive	Testosterone	Testosterone, free	Testosterone, free			288.42	Adrenal Cortex/Gonads		Leydig cells(testis)/granulosa cells (ovary), cells of the zona reticularis (adrenal cortex)	steroid	5.25	20.7	ng/dl		52.5	207	104.247	0.312742	0	0				0.13	1.08	ng/dl	1.3	10.8	3.747	0.0089928	0
Testosterone, total		Total Testosterone, Serum Testosterone	Reproductive	Testosterone	Testosterone, total	Testosterone, total	1	1	288.42	Adrenal Cortex/Gonads		Leydig cells(testis)/granulosa cells (ovary), cells of the zona reticularis (adrenal cortex)	steroid	240	950	ng/dl		2400	9500	4774.93	14.3248	14.3248	1.43248e-05	4.96665e-08	2.99091e+16	1	8	60	ng/dl	80	600	219.089	0.525814	0.525814	5.25814e-07	1.82308e-09	1.09786e+15
Estradiol-follicular			Reproductive	Estradiol	Estradiol-follicular	Estradiol-follicular			272.4	Gonads		granulosa cells of the ovary	steroid			pg/ml						0	0			1	30	100	pg/ml	30	100	54.7723	0.131453	0.131453	1.31453e-07	4.82575e-10	2.90607e+14
			Reproductive	Estradiol	Estradiol-luteal	Estradiol-luteal			272.4	Gonads		granulosa cells of the ovary	steroid			pg/ml					45.8039	0	0				70	300	pg/ml	70	300	144.914		0
	female - midcycle		Reproductive	FSH	FSH				34000	Pituitary		gonadotrophs	glycoprotein									0	0				4.7	23.2	IU/L	244.987	1209.3	544.301		0
	female - midcycle		Reproductive	LH	LH				34000	Pituitary		gonadotrophs	glycoprotein									0	0				12.2	118	IU/L	2131.33	20614.5	6628.43		0
T3, free		Free Triiodothyronine	Thyroid	T3	free T3	free			650.98	Thyroid		thyroid follicular cells	amine	0.25	0.58	ng/dL		2.5	5.8	3.80789	0.0114237	0	0						ng/dL			3.80789	0.00913893	0		1.40387e-11
T3, reverse		reverse Triiodothyronine, rT3	Thyroid	rT3	reverse T3	reverse T3	1	1	650.98	Thyroid		thyroid follicular cells	amine	10	24	ng/dL		100	240	154.919	0.464758	0.464758	4.64758e-07	7.13936e-10	4.29932e+14	1			ng/dL			154.919	0.371806	0.371806	3.71806e-07	5.71149e-10	3.43946e+14
T3, total		Total Triiodothyronine	Thyroid	T3	total T3	total	1	1	650.98	Thyroid		thyroid follicular cells	amine	75	195	ng/dL		750	1950	1209.34	3.62802	3.62802	3.62802e-06	5.57316e-09	3356157220208645	1			ng/dL			1209.34	2.90241	2.90241	2.90241e-06	4.45853e-09	2.68493e+15
T4, free		Free Tetraiodothyronine	Thyroid	T4	free T4	free			776.87	Thyroid		thyroid follicular cells	amine	0.9	1.7	ng/dL		9	17	12.3693	0.037108	0	0						ng/dL			12.3693	0.0296864	0		3.82128e-11
T4, total		Total Tetraiodothyronine	Thyroid	T4	total T4	total	1	1	776.87	Thyroid		thyroid follicular cells	amine	4	12	ug/dL		40000	120000	69282	207.846	207.846	0.000207846	2.67543e-07	1.61114e+17	1			ug/dL			69282	166.277	166.277	0.000166277	2.14034e-07	1.28891e+17
TRH		Thyrotropin-Releasing Hormone, Thyroliberin	Thyroid	TRH	TRH		1	1	363.7	Hypothalamus			peptide hormone	24	138	pg/ml		24	138	57.55	0.17265	0.17265	1.7265e-07	4.74704e-10	2.85867e+14	1			pg/ml			57.55	0.13812	0.13812	1.3812e-07	3.79763e-10	2.28694e+14	https://pubmed.ncbi.nlm.nih.gov/3137012/
TSH		Thyroid-Stimulating Hormone, Thyrotropin	Thyroid	TSH	TSH		1	1	28000	Pituitary		Thyrotrophs	glycoprotein	0.3	4.2	mIU/L		52.1739	730.435	195.217	0.585651	0.585651	5.85651e-07	2.09161e-11	1.25957e+13	1			mIU/L			195.217	0.468521	0.468521	4.68521e-07	1.67329e-11	1.00765e+13
AMH		Anti-Müllerian Hormone	Reproductive	AMH	Anti-Mullerian hormone		1	1	140000	Gonads		sertoli/granuloza	glycoprotein	0	13	ng/ml	10	0	13000	254.951	0.764853	0.764853	7.64853e-07	5.46324e-12	3.28996e+12	1	0.89	9.9	ng/ml	890	9900	2968.33	7.124	7.124	7.124e-06	5.08857e-11	3.06434e+13
BNP		B-type Natriuretic Peptide	Cardiovascular	BNP	Brain natriuretic peptide (BNP)		1	1	36700	Heart		cardiomyocyte	peptide hormone	0	35	pg/ml	1	0	35	4.1833	0.0125499	0.0125499	1.25499e-08	3.41959e-13	2.05928e+11	1	0	64	pg/ml	0	64	5.65685	0.0135765	0.0135765	1.35765e-08	3.69931e-13	2.22772e+11
hCG		Human Chorionic Gonadotropin	Reproductive	hCG	human Chorionic gonadotropin (hCG)			1	36500	Gonads	placenta in pregnancy	trophoblastic cells	glycoprotein	0	0	IU/L	25.2					0	0				0	1	IU/L	0	125.786	39.8109	0.0955461	0
DHT		Dihydrotestosterone	Enteroendocrine	DHT	Dihydrotestosterone (DHT)		1	1	290.44	Gonads	peripheral conversion		steroid	112	955	pg/ml	4	112	955	327.047	0.981142	0.981142	9.81142e-07	3.37812e-09	2.03431e+15	1	0	300	pg/ml	0	300	24.4949	0.0587878	0.0587878	5.87878e-08	2.02409e-10	1.21891e+14
Erythropoietin		EPO, Hematopoietin	Hematologic	EPO	Erythropoietin		1	1	30400	Kidney		Norn cells	glycoprotein	2.6	18.5	mIU/mL		17.3333	123.333	46.2361	0.138708	0.138708	1.38708e-07	4.56277e-12	2.7477e+12	1						46.2361	0.110967	0.110967	1.10967e-07	3.65022e-12	2.19816e+12
Gastrin		Gastrin Hormone	Enteroendocrine	Gastrin	Gastrin		1	1	3980	GI Tract		G cells	peptide hormone	0	100	pg/ml	5	0	100	15.8114	0.0474342	0.0474342	4.74342e-08	1.19181e-11	7.1771e+12	1						15.8114	0.0379473	0.0379473	3.79473e-08	9.53451e-12	5.74168e+12
Inhibin A		Inhibin Alpha	Reproductive	Inhibin A	Inhibin A			1	32000	Gonads		granulosa/Sertoli	glycoprotein	0	0	pg/ml	1					0	0			1	0	97.5	pg/ml	0	97.5	6.98212	0.0167571	0.0167571	1.67571e-08	5.23659e-13	3.15347e+11
inhibin B		Inhibin Beta	Reproductive	Inhibin B	Inhibin B		1	1	32000	Gonads		granulosa/Sertoli	glycoprotein	47	383	pg/ml	2.6	47	383	134.168	0.402503	0.402503	4.02503e-07	1.25782e-11	7.57461e+12	1	0	224	pg/ml	0	224	17.0646	0.040955	0.040955	4.0955e-08	1.27984e-12	7.70722e+11
Pancreatic polypeptide		PP, Pancreatic Polypeptide Hormone	Prandial	Pancreatic polypeptide	Pancreatic polypeptide		1	1	4200	Pancreas		F-cells	peptide hormone	0	228	pg/ml	12.3	0	228	37.446	0.112338	0.112338	1.12338e-07	2.67471e-11	1.61071e+13	1						37.446	0.0898703	0.0898703	8.98703e-08	2.13977e-11	1.28857e+13
Serotonin		5-Hydroxytryptamine, 5-HT	Nervous system	Serotonin	Serotonin		1	1	176	GI Tract		enterochromaffin cells, neurons	amine	0	230	ng/ml	10	0	230000	1072.38	3.21714	3.21714	3.21714e-06	1.82792e-08	1.10077e+16	1						1072.38	2.57371	2.57371	2.57371e-06	1.46234e-08	8806193929781788
Thrombopoietin		Thrombopoiesis-Stimulating Factor	Hematologic	TPO	Thrombopoietin		1	1	70000	Liver		hepatocytes	glycoprotein	7	99	pg/ml		7	99	26.3249	0.0789747	0.0789747	7.89747e-08	1.12821e-12	6.79408e+11	1						26.3249	0.0631797	0.0631797	6.31797e-08	9.02568e-13	5.43526e+11
VIP		Vasoactive Intestinal Polypeptide	Enteroendocrine	VIP	Vasoactive intestinal peptide (VIP)		1	1	1269	GI Tract		D1-cells, EC-cells, neurons	peptide hormone	0	78	pg/ml	3.8	0	78	12.1737	0.0365212	0.0365212	3.65212e-08	2.87795e-11	1.7331e+13	1						12.1737	0.029217	0.029217	2.9217e-08	2.30236e-11	1.38648e+13
Uniques:			Uniques:	Uniques:					min	Uniques:
1	count		1	1			61	63	153.18	1					70		25				41710.1	41653.1	0.0416531	2.50218e-05	1.50681e+19	62						76	39131.3	39122.6	0.0391226	1.37867e-05	8.30229e+18
									max
									140000

## Sheet: Hormones_sorted
Test Name	for_ref_male	for_ref_female	included	Primarily secreted from: organ	Hormone type	Test Name	total ug for sum_male	moles_circulating_hormones_male	num_circulating_molecules_male	total_ug for sum_female	moles_circulating_hormones_female	num_circulating_molecules_female		Serial	Test Name	total ug for sum_male	Fraction		Test Name	moles_males	Fraction		Test Name	total_ug for sum_females	Fraction		Test Name	moles_female	Fraction
Adiponectin	1	1	2	Adipose Tissue	peptide hormone	Adiponectin	30594.1	1.09265e-06	6.57992e+17	32643.5	1.16584e-06	7.02069e+17		1	Adiponectin	30594.1	0.734394		DHEAS	2.25084e-05	0.899351		Adiponectin	32643.5	0.834391		DHEAS	1.15208e-05	0.835654
Leptin	1	1	2	Adipose Tissue	peptide hormone	Leptin	3.79473	2.37171e-10	1.42824e+14	15.8618	9.91363e-10	5.96999e+14		2	DHEAS	8294.34	0.199101		Adiponectin	1.09265e-06	0.0436581		DHEAS	4245.42	0.108516		Adiponectin	1.16584e-06	0.0845633
Deoxycorticosterone	1	1	2	Adrenal Cortex	steroid	Deoxycorticosterone	0.0734847	2.2237e-10	1.33911e+14	0.0587878	1.77896e-10	1.07129e+14		3	IGF-2	1702.38	0.0408647		Cortisol	4.37966e-07	0.0174995		IGF-2	1361.9	0.0348112		Cortisol	3.50373e-07	0.025414
11-deoxycortisol	1	1	2	Adrenal Cortex	steroid	11-deoxycortisol	1.30629	3.76996e-09	2270272212047085	1.04503	3.01597e-09	1816217769637668		4	IGF-1	453.348	0.0108823		T4	2.67543e-07	0.01069		IGF-1	366.815	0.00937606		T4	2.14034e-07	0.0155248
17-OH-Pregnenolone	1	1	2	Adrenal Cortex	steroid	17-OH-Pregnenolone	4.74579	1.4273e-08	8595227958655803	2.85035	8.57247e-09	5162343375989712		5	T4	207.846	0.00498923		Calcidiol	2.36816e-07	0.00946227		T4	166.277	0.00425015		Calcidiol	1.89452e-07	0.0137418
17-OH Progesterone	1	1	2	Adrenal Cortex/Gonads	steroid	17-OH Progesterone	0.629285	1.90427e-09	1146751839922651	0.303579	9.18655e-10	5.53214e+14		6	Cortisol	158.745	0.00381058		IGF-2	2.2617e-07	0.00903691		Cortisol	126.996	0.00324611		IGF-2	1.80936e-07	0.013124
Aldosterone	1	1	2	Adrenal Cortex	steroid	Aldosterone	0.117058	3.24799e-10	1.95594e+14	0.0936461	2.59839e-10	1.56475e+14		7	Calcidiol	94.8683	0.00227726		IGF-1	5.92689e-08	0.00236816		Calcidiol	75.8947	0.00193992		IGF-1	4.7956e-08	0.00347845
Androstenedione	1	1	2	Adrenal Cortex/Gonads	steroid	Androstenedione	2.32379	8.11379e-09	4886125498085417	1.85903	6.49103e-09	3908900398468336		8	Osteocalcin	58.3267	0.0014001		Testosterone	4.96665e-08	0.00198449		Osteocalcin	46.6613	0.0011927		DHEA	2.6769e-08	0.00194167
Corticosterone	1	1	2	Adrenal Cortex	steroid	Corticosterone	8.62624	2.48954e-08	1.4992e+16	6.90099	1.99163e-08	1.19936e+16		9	Prolactin	23.3923	0.000561519		DHEA	3.34612e-08	0.00133699		Prolactin	25.3811	0.000648758		Corticosterone	1.99163e-08	0.00144461
Cortisol	1	1	2	Adrenal Cortex	steroid	Cortisol	158.745	4.37966e-07	2.63743e+17	126.996	3.50373e-07	2.10994e+17		10	Testosterone	14.3248	0.000343859		Corticosterone	2.48954e-08	0.000994726		Leptin	15.8618	0.000405439		Serotonin	1.46234e-08	0.00106069
DHEA	1	1	2	Adrenal Cortex/Gonads	steroid	DHEA	9.65021	3.34612e-08	2.01503e+16	7.72017	2.6769e-08	1.61203e+16		11	DHEA	9.65021	0.000231648		Serotonin	1.82792e-08	0.00073037		DHEA	7.72017	0.000197333		17-OH-Pregnenolone	8.57247e-09	0.000621798
DHEAS	1	1	2	Adrenal Cortex/Gonads	steroid	DHEAS	8294.34	2.25084e-05	1.35545e+19	4245.42	1.15208e-05	6.93784e+18		12	Corticosterone	8.62624	0.000207068		17-OH-Pregnenolone	1.4273e-08	0.000570298		Anti-Mullerian hormone	7.124	0.000182094		Osteocalcin	8.04506e-09	0.000583542
Pregnenolone	1	1	2	Adrenal Cortex/Gonads	steroid	Pregnenolone	2.71396	8.57493e-09	5163820078916066	2.17117	6.85994e-09	4131056063132852		13	Angiotensin II	5.92453	0.000142215		Osteocalcin	1.00563e-08	0.000401813		Corticosterone	6.90099	0.000176394		Pregnenolone	6.85994e-09	0.00049758
Progesterone	1	1	2	Adrenal Cortex/Gonads	steroid	Progesterone	0.201246	6.39892e-10	3.85343e+14	0.339623	1.07988e-09	6.50306e+14		14	17-OH-Pregnenolone	4.74579	0.00011392		Pregnenolone	8.57493e-09	0.000342622		Angiotensin II	4.614	0.000117937		Androstenedione	6.49103e-09	0.000470822
ACTH	1	1	2	Pituitary	peptide hormone	ACTH	0.0638937	1.407e-11	8.47295e+12	0.0511149	1.1256e-11	6.77836e+12		15	Leptin	3.79473	9.10904e-05		Androstenedione	8.11379e-09	0.000324197		T3	2.90241	7.41877e-05		T3	4.45853e-09	0.000323396
CRH	1	1	2	Hypothalamus	peptide hormone	CRH	0.0224499	4.7189e-12	2.84172e+12	0.01796	3.77512e-12	2.27338e+12		16	T3	3.62802	8.70884e-05		Angiotensin II	5.66301e-09	0.000226273		17-OH-Pregnenolone	2.85035	7.28568e-05		Angiotensin II	4.41033e-09	0.0003199
Dopamine	1	1	2	Adrenal Medulla	amine	Dopamine	0.0367423	2.39864e-10	1.44446e+14	0.0293939	1.91891e-10	1.15557e+14		17	Serotonin	3.21714	7.72256e-05		T3	5.57316e-09	0.000222683		Serotonin	2.57371	6.57859e-05		Norepinephrine	3.25044e-09	0.000235768
Epinephrine	1	1	2	Adrenal Medulla	amine	Epinephrine	0.0497494	2.71558e-10	1.63532e+14	0.0397995	2.17246e-10	130825640747949		18	Pregnenolone	2.71396	6.51471e-05		Norepinephrin	4.06305e-09	0.000162344		Pregnenolone	2.17117	5.54966e-05		11-deoxycortisol	3.01597e-09	0.000218761
Norepinephrine	1	1	2	Adrenal Medulla	amine	Norepinephrine	0.687386	4.06305e-09	2446767126878833	0.549909	3.25044e-09	1957413701503067		19	Androstenedione	2.32379	5.57812e-05		11-deoxycortisol	3.76996e-09	0.000150634		Androstenedione	1.85903	4.75181e-05		Testosterone	1.82308e-09	0.000132236
Calcidiol	1	1	2	Liver	steroid	Calcidiol	94.8683	2.36816e-07	1.4261e+17	75.8947	1.89452e-07	1.14088e+17		20	LH	1.85148	4.44437e-05		Dihydrotestosterone (DHT)	3.37812e-09	0.000134977		Ghrelin	1.44798	3.70113e-05		Prolactin	1.10352e-09	8.00433e-05
Calcitonin	1	1	2	Thyroid	peptide hormone	Calcitonin	0.0056723	1.65959e-12	9.99403e+11	0.00330817	9.67896e-13	5.82867e+11		21	Ghrelin	1.80997	4.34473e-05		17-OH Progesterone	1.90427e-09	7.60876e-05		LH	1.25993	3.22046e-05		Progesterone	1.07988e-09	7.83285e-05
Calcitriol	1	1	2	Kidney	steroid	Calcitriol	0.136294	3.27157e-10	1.97014e+14	0.109035	2.61726e-10	1.57611e+14		22	11-deoxycortisol	1.30629	3.13568e-05		Prolactin	1.01706e-09	4.06378e-05		11-deoxycortisol	1.04503	2.67118e-05		Leptin	9.91363e-10	7.19077e-05
FGF-23	1	1	2	Bone	peptide hormone	FGF-23	0.0364349	1.30339e-12	7.849e+11	0.0291479	1.04271e-12	6.2792e+11		23	Dihydrotestosterone (DHT)	0.981142	2.35518e-05		Melatonin	8.16845e-10	3.26381e-05		Norepinephrine	0.549909	1.40561e-05		17-OH Progesterone	9.18655e-10	6.66339e-05
Osteocalcin	1	1	2	Bone	peptide hormone	Osteocalcin	58.3267	1.00563e-08	6055916971936365	46.6613	8.04506e-09	4844733577549093		24	Anti-Mullerian hormone	0.764853	1.83599e-05		reverse T3	7.13936e-10	2.85262e-05		Testosterone	0.525814	1.34402e-05		Melatonin	6.53476e-10	4.73993e-05
PTH	1	1	2	Parathyroid Gland	peptide hormone	PTH	0.093675	9.93899e-12	5.98526e+12	0.07494	7.95119e-12	4.78821e+12		25	Norepinephrine	0.687386	1.65003e-05		Progesterone	6.39892e-10	2.55677e-05		TSH	0.468521	1.19757e-05		reverse T3	5.71149e-10	4.14278e-05
Melatonin	1	1	2	Pineal Gland	amine	Melatonin	0.189737	8.16845e-10	4.91904e+14	0.151789	6.53476e-10	3.93523e+14		26	FSH	0.67441	1.61888e-05		Ghrelin	5.3694e-10	2.14541e-05		GH	0.456	1.16557e-05		Estrone	5.17605e-10	3.75441e-05
CCK	1	1	2	GI Tract	peptide hormone	CCK	0.006	4.73597e-13	2.852e+11	0.0048	3.78878e-13	2.2816e+11		27	17-OH Progesterone	0.629285	1.51056e-05		TRH	4.74704e-10	1.89674e-05		FSH	0.441587	1.12873e-05		Estradiol	4.82575e-10	3.50032e-05
Ghrelin	1	1	2	GI Tract	peptide hormone	Ghrelin	1.80997	5.3694e-10	3.23346e+14	1.44798	4.29552e-10	2.58676e+14		28	TSH	0.585651	1.40582e-05		Calcitriol	3.27157e-10	1.3072e-05		reverse T3	0.371806	9.50363e-06		Ghrelin	4.29552e-10	3.11572e-05
GH	1	1	2	Pituitary	peptide hormone	GH	0.295466	1.3352e-11	8.04056e+12	0.456	2.06064e-11	1.24092e+13		29	reverse T3	0.464758	1.11562e-05		Aldosterone	3.24799e-10	1.29778e-05		Progesterone	0.339623	8.68101e-06		TRH	3.79763e-10	2.75458e-05
GHRH	1	1	2	Hypothalamus	peptide hormone	GHRH	0.0284605	5.47317e-12	3.29594e+12	0.0227684	4.37854e-12	2.63676e+12		30	Inhibin B	0.402503	9.66186e-06		Estrone	2.71797e-10	1.086e-05		17-OH Progesterone	0.303579	7.75968e-06		Calcitriol	2.61726e-10	1.89841e-05
IGF-1	1	1	2	Liver	peptide hormone	IGF-1	453.348	5.92689e-08	3.56917e+16	366.815	4.7956e-08	2.88791e+16		31	GH	0.295466	7.09248e-06		Epinephrine	2.71558e-10	1.08504e-05		Insulin - fasting	0.20516	5.24403e-06		Aldosterone	2.59839e-10	1.88472e-05
IGF-2	1	1	2	Liver	peptide hormone	IGF-2	1702.38	2.2617e-07	1.36199e+17	1361.9	1.80936e-07	1.0896e+17		32	Insulin - fasting	0.25645	6.15593e-06		Estriol	2.53737e-10	1.01384e-05		Melatonin	0.151789	3.87984e-06		Epinephrine	2.17246e-10	1.57578e-05
Somatostatin	1	1	2	Pancreas	peptide hormone	Somatostatin	0.0142302	8.68811e-12	5.23198e+12	0.0113842	6.95049e-12	4.18558e+12		33	Progesterone	0.201246	4.8308e-06		Dopamine	2.39864e-10	9.58407e-06		Estrone	0.139943	3.57704e-06		Estriol	2.17005e-10	1.57403e-05
ADH	1	1	2	Pituitary	peptide hormone	ADH	0.0067082	6.18707e-12	3.72585e+12	0.00536656	4.94965e-12	2.98068e+12		34	Melatonin	0.189737	4.55452e-06		Leptin	2.37171e-10	9.47647e-06		TRH	0.13812	3.53044e-06		Dihydrotestosterone (DHT)	2.02409e-10	1.46816e-05
Prolactin	1	1	2	Pituitary	peptide hormone	Prolactin	23.3923	1.01706e-09	6.12472e+14	25.3811	1.10352e-09	6.64542e+14		35	TRH	0.17265	4.14436e-06		Deoxycorticosterone	2.2237e-10	8.88509e-06		Estradiol	0.131453	3.36004e-06		Dopamine	1.91891e-10	1.39187e-05
Glucagon	1	1	2	Pancreas	peptide hormone	Glucagon	0.0328634	9.4359e-12	5.6823e+12	0.0262907	7.54872e-12	4.54584e+12		36	Erythropoietin	0.138708	3.32961e-06		Estradiol	2.20264e-10	8.80095e-06		Erythropoietin	0.110967	2.83638e-06		Deoxycorticosterone	1.77896e-10	1.29036e-05
Insulin - fasting	1	1	2	Pancreas	peptide hormone	Insulin - fasting	0.25645	4.41546e-11	2.65899e+13	0.20516	3.53237e-11	21271926592938		37	Calcitriol	0.136294	3.27165e-06		LH	5.61054e-11	2.24176e-06		Calcitriol	0.109035	2.78701e-06		Anti-Mullerian hormone	5.08857e-11	3.69095e-06
Angiotensin II	1	1	2	Liver	peptide hormone	Angiotensin II	5.92453	5.66301e-09	3410263180445082	4.614	4.41033e-09	2655899033353936		38	Aldosterone	0.117058	2.8099e-06		Insulin - fasting	4.41546e-11	1.76425e-06		Aldosterone	0.0936461	2.39366e-06		LH	3.81796e-11	2.76933e-06
Renin	1	1	2	Kidney	peptide hormone	Renin	0.0309218	8.35725e-13	5.03274e+11	0.0247375	6.6858e-13	4.02619e+11		39	Pancreatic polypeptide	0.112338	2.69661e-06		Vasoactive intestinal peptide (VIP)	2.87795e-11	1.14992e-06		Pancreatic polypeptide	0.0898703	2.29715e-06		Insulin - fasting	3.53237e-11	2.56218e-06
Estradiol	1	1	2	Gonads	steroid	Estradiol	0.06	2.20264e-10	1.32643e+14	0.131453	4.82575e-10	2.90607e+14		40	PTH	0.093675	2.24861e-06		Pancreatic polypeptide	2.67471e-11	1.06872e-06		PTH	0.07494	1.91552e-06		Vasoactive intestinal peptide (VIP)	2.30236e-11	1.67e-06
Estriol	1	1	2	Gonads	steroid	Estriol	0.0731779	2.53737e-10	1.52801e+14	0.0625843	2.17005e-10	1.30681e+14		41	Thrombopoietin	0.0789747	1.89574e-06		TSH	2.09161e-11	8.3573e-07		Thrombopoietin	0.0631797	1.61492e-06		Pancreatic polypeptide	2.13977e-11	1.55206e-06
Estrone	1	1	2	Gonads	steroid	Estrone	0.0734847	2.71797e-10	163676208151620	0.139943	5.17605e-10	3.11702e+14		42	Estrone	0.0734847	1.76396e-06		FSH	1.98356e-11	7.92556e-07		Estriol	0.0625843	1.5997e-06		GH	2.06064e-11	1.49467e-06
FSH	1	1	2	Pituitary	glycoprotein	FSH	0.67441	1.98356e-11	1.1945e+13	0.441587	1.29879e-11	7.82129e+12		43	Deoxycorticosterone	0.0734847	1.76396e-06		ACTH	1.407e-11	5.62185e-07		Deoxycorticosterone	0.0587878	1.50266e-06		TSH	1.67329e-11	1.21371e-06
LHRH	1	1	2	Hypothalamus	peptide hormone	LHRH	0.0169706	1.30302e-11	7.8468e+12	0.0107331	8.24104e-12	4.96275e+12		44	Estriol	0.0731779	1.75659e-06		GH	1.3352e-11	5.33495e-07		Dihydrotestosterone (DHT)	0.0587878	1.50266e-06		FSH	1.29879e-11	9.42064e-07
LH	1	1	2	Pituitary	glycoprotein	LH	1.85148	5.61054e-11	3.37867e+13	1.25993	3.81796e-11	2.29917e+13		45	ACTH	0.0638937	1.53373e-06		LHRH	1.30302e-11	5.20639e-07		ACTH	0.0511149	1.30653e-06		ACTH	1.1256e-11	8.16445e-07
Testosterone	1	1	2	Adrenal Cortex/Gonads	steroid	Testosterone	14.3248	4.96665e-08	2.99091e+16	0.525814	1.82308e-09	1097860700244181		46	Estradiol	0.06	1.44027e-06		Inhibin B	1.25782e-11	5.0258e-07		Inhibin B	0.040955	1.04684e-06		Gastrin	9.53451e-12	6.91578e-07
reverse T3	1	1	2	Thyroid	amine	reverse T3	0.464758	7.13936e-10	4.29932e+14	0.371806	5.71149e-10	3.43946e+14		47	Epinephrine	0.0497494	1.19421e-06		Gastrin	1.19181e-11	4.76204e-07		Epinephrine	0.0397995	1.0173e-06		LHRH	8.24104e-12	5.97757e-07
T3	1	1	2	Thyroid	amine	T3	3.62802	5.57316e-09	3356157220208645	2.90241	4.45853e-09	2684925776166916		48	Gastrin	0.0474342	1.13863e-06		PTH	9.93899e-12	3.97125e-07		Gastrin	0.0379473	9.6996e-07		PTH	7.95119e-12	5.76733e-07
T4	1	1	2	Thyroid	amine	T4	207.846	2.67543e-07	1.61114e+17	166.277	2.14034e-07	1.28891e+17		49	Dopamine	0.0367423	8.81979e-07		Glucagon	9.4359e-12	3.77024e-07		Dopamine	0.0293939	7.51328e-07		Glucagon	7.54872e-12	5.4754e-07
TRH	1	1	2	Hypothalamus	peptide hormone	TRH	0.17265	4.74704e-10	2.85867e+14	0.13812	3.79763e-10	2.28694e+14		50	Vasoactive intestinal peptide (VIP)	0.0365212	8.76671e-07		Somatostatin	8.68811e-12	3.47145e-07		Vasoactive intestinal peptide (VIP)	0.029217	7.46806e-07		Somatostatin	6.95049e-12	5.04148e-07
TSH	1	1	2	Pituitary	glycoprotein	TSH	0.585651	2.09161e-11	1.25957e+13	0.468521	1.67329e-11	1.00765e+13		51	FGF-23	0.0364349	8.74598e-07		ADH	6.18707e-12	2.47212e-07		FGF-23	0.0291479	7.4504e-07		ADH	4.94965e-12	3.59019e-07
Anti-Mullerian hormone	1	1	2	Gonads	glycoprotein	Anti-Mullerian hormone	0.764853	5.46324e-12	3.28996e+12	7.124	5.08857e-11	3.06434e+13		52	Glucagon	0.0328634	7.88866e-07		GHRH	5.47317e-12	2.18688e-07		Glucagon	0.0262907	6.72008e-07		GHRH	4.37854e-12	3.17594e-07
Brain natriuretic peptide (BNP)	1	1	2	Heart	peptide hormone	Brain natriuretic peptide (BNP)	0.0125499	3.48608e-13	2.09932e+11	0.0135765	3.77124e-13	2.27104e+11		53	Renin	0.0309218	7.42261e-07		Anti-Mullerian hormone	5.46324e-12	2.18291e-07		Renin	0.0247375	6.32307e-07		CRH	3.77512e-12	2.73826e-07
Dihydrotestosterone (DHT)	1	1	2	Gonads	steroid	Dihydrotestosterone (DHT)	0.981142	3.37812e-09	2034305976240451	0.0587878	2.02409e-10	1.21891e+14		54	GHRH	0.0284605	6.83178e-07		CRH	4.7189e-12	1.8855e-07		GHRH	0.0227684	5.81976e-07		Erythropoietin	3.65022e-12	2.64766e-07
Erythropoietin	1	1	2	Kidney	glycoprotein	Erythropoietin	0.138708	4.56277e-12	2.7477e+12	0.110967	3.65022e-12	2.19816e+12		55	CRH	0.0224499	5.38898e-07		Erythropoietin	4.56277e-12	1.82312e-07		CRH	0.01796	4.59069e-07		Inhibin B	1.27984e-12	9.28325e-08
Gastrin	1	1	2	GI Tract	peptide hormone	Gastrin	0.0474342	1.19181e-11	7.1771e+12	0.0379473	9.53451e-12	5.74168e+12		56	LHRH	0.0169706	4.07369e-07		Calcitonin	1.65959e-12	6.63109e-08		Inhibin A	0.0167571	4.28323e-07		FGF-23	1.04271e-12	7.56321e-08
Inhibin A		1	1	Gonads	glycoprotein	Inhibin A				0.0167571	5.23659e-13	3.15347e+11		57	Somatostatin	0.0142302	3.41589e-07		FGF-23	1.30339e-12	5.20785e-08		Brain natriuretic peptide (BNP)	0.0135765	3.47023e-07		Calcitonin	9.67896e-13	7.02056e-08
Inhibin B	1	1	2	Gonads	glycoprotein	Inhibin B	0.402503	1.25782e-11	7.57461e+12	0.040955	1.27984e-12	7.70722e+11		58	Brain natriuretic peptide (BNP)	0.0125499	3.01253e-07		Thrombopoietin	1.12821e-12	4.50791e-08		Somatostatin	0.0113842	2.90988e-07		Thrombopoietin	9.02568e-13	6.5467e-08
Pancreatic polypeptide	1	1	2	Pancreas	peptide hormone	Pancreatic polypeptide	0.112338	2.67471e-11	1.61071e+13	0.0898703	2.13977e-11	1.28857e+13		59	ADH	0.0067082	1.61027e-07		Renin	8.35725e-13	3.33925e-08		LHRH	0.0107331	2.74346e-07		Renin	6.6858e-13	4.84949e-08
Serotonin	1	1	2	GI Tract	amine	Serotonin	3.21714	1.82792e-08	1.10077e+16	2.57371	1.46234e-08	8806193929781788		60	CCK	0.006	1.44027e-07		CCK	4.73597e-13	1.89232e-08		ADH	0.00536656	1.37173e-07		Inhibin A	5.23659e-13	3.79832e-08
Thrombopoietin	1	1	2	Liver	glycoprotein	Thrombopoietin	0.0789747	1.12821e-12	6.79408e+11	0.0631797	9.02568e-13	5.43526e+11		61	Calcitonin	0.0056723	1.3616e-07		Brain natriuretic peptide (BNP)	3.48608e-13	1.39291e-08		CCK	0.0048	1.22691e-07		CCK	3.78878e-13	2.74816e-08
Vasoactive intestinal peptide (VIP)	1	1	2	GI Tract	peptide hormone	Vasoactive intestinal peptide (VIP)	0.0365212	2.87795e-11	1.7331e+13	0.029217	2.30236e-11	1.38648e+13		62									Calcitonin	0.00330817	8.45592e-08		Brain natriuretic peptide (BNP)	3.77124e-13	2.73544e-08
				Uniques:
	61	62		1			41659	2.50273e-05	1.50715e+19	39122.6	1.37866e-05	8.30229e+18
																41.7mg	1			25umol	1			39.1mg	1			13.8umol	1
																												0.742967

## Sheet: AU_conversion
Hormone	Kit refernce	Kit#	Release year	Mass of hormonemper ampoule	Units	Standardized activity per ampoule			Mass per activity	Units
TSH	https://www.nibsc.org/documents/ifu/81-565.pdf	81-565	2015	2	ug	11.5	mIU		0.173913	ug/mIU
Mayo clinic uses a kit by Roche for measuring TSH
https://wwwn.cdc.gov/nchs/data/nhanes/2019-2020/labmethods/THYROD-K-MET-TSH-508.pdf
Specifying usage of NIBSC kit 80/558
Kit 80/558 was replaced by kit 81565
FSH	https://www.nibsc.org/documents/ifu/83-575.pdf	83-575	2013	4.17	ug	80	IU		0.052125	ug/IU
	www.nibsc.org/documents/ifu/92-510.pdf	92-510	2008	10	ug	60	IU		0.166667	ug/IU
	https://www.nibsc.org/documents/ifu/92-510.pdf	78-549	2008	10	ug	60	IU		0.166667	ug/IU
LH	https://www.nibsc.org/documents/ifu/81-535.pdf	81-535	2014	5.8	ug	33.2	IU		0.174699	ug/IU
	https://nibsc.org/documents/ifu/80-552.pdf	80-552	2014	5.8	ug	35	IU		0.165714	ug/IU
	https://www.nibsc.org/documents/ifu/96-602.pdf	96-602	2008	8.8	ug	189	IU		0.0465608	ug/IU
Insulin	https://www.nibsc.org/documents/ifu/83-500.pdf	83-500	2010	38.46	ug	1	IU		0.03846	ug/mIU
	https://www.ncbi.nlm.nih.gov/pmc/articles/PMC6501531/#:~:text=The%20correct%20conversion%20factor%20between,mL%20%3D%206.00%20pmol%2FL.			6	pmol/L	1	uIU/ml
Erythropoetin	Erythropoietin, Human recombinant (nibsc.org)		2008	0.9	ug	120	IU		7.5	pg/mIU
	https://www.nibsc.org/documents/ifu/11-170.pdf		2012	11	ug	1650	IU		6.66667	pg/mIU
bHCG	https://www.nibsc.org/documents/ifu/18-244.pdf		2020	20	ug	159	IU		0.125786	ug/IU
						186

## Sheet: LOD
Hormone name	lowest limit of detection	unit conversion to pg/ml	units	Mayo clinic test datasheet	Method	Kit name/reference	link
11-deoxycorticosterone (DOC)	12 pg/ml	12	pg/ml			https://pubmed.ncbi.nlm.nih.gov/27039201/
17-OH Progesterone	40 pg/ml	40	pg/ml			https://www.mddoctorsdirect.com/sites/default/files/DSL_Products_2013.pdf
Aldosterone	14.5 pg/ml	14.5	pg/ml			LIAISON Aldosterone ref. 310450
AMH	10 pg/ml	10	pg/ml			Elecsys AMH Plus ref. 08818916190 Cobas e801
BNP	1 pg/ml	1	pg/ml			https://www.beckmancoulter.com/en/products/immunoassay/access-bnp#specifications
Calcitonin	0.5 pg/ml	0.5	pg/ml			Elecsys Calcitonin ref. 09005676214 Cobas e801
CCK	0.1pM	0.1	pg/ml			https://pubmed.ncbi.nlm.nih.gov/9590372/
DHT	4 pg/ml	4	pg/ml			https://www.mddoctorsdirect.com/sites/default/files/DSL_Products_2013.pdf
Dopamine	10 pg/ml	10	pg/ml	https://www.mayocliniclabs.com/api/sitecore/TestCatalog/DownloadTestCatalog?testId=33859	LC-MS	https://pubmed.ncbi.nlm.nih.gov/25791195/	https://www.mddoctorsdirect.com/sites/default/files/DSL_Products_2013.pdf	DSL Beckman Coulter Product Catalogue 2013
Epinephrine	5 pg/ml	5	pg/ml		LC-MS	https://pubmed.ncbi.nlm.nih.gov/25791195/	https://www.mddoctorsdirect.com/sites/default/files/DSL_Products_2013.pdf	DSL Beckman Coulter Product Catalogue 2013
Estriol	17 pg/ml	17	pg/ml	https://www.mayocliniclabs.com/api/sitecore/TestCatalog/DownloadTestCatalog?testId=81711	Immunoenzymatic Assay	Access Unconjugated Estriol #33570	https://www.beckmancoulter.com/download/file/phxA33458N-EN_US/A33458N?type=pdf
FGF-23	5 pg/ml	5	pg/ml	https://www.mayocliniclabs.com/api/sitecore/TestCatalog/DownloadTestCatalog?testId=607216	Chemiluminescence-Based Quantitative Sandwich Immunoassay	LIAISON FGF 23 ([REF] 318700)	https://www.ncbi.nlm.nih.gov/pmc/articles/PMC9859838/
Gastrin	5 pg/ml	5	pg/ml	https://www.mayocliniclabs.com/api/sitecore/TestCatalog/DownloadTestCatalog?testId=8512	Automated Chemiluminescent Immunometric Assay	http://www.lapropharmplus.com/site/asset/images/pdf/815bf6daf173af58c21d38621b7fd069.pdf
Glucagon	3 pg/ml	3	pg/ml	https://www.mayocliniclabs.com/api/sitecore/TestCatalog/DownloadTestCatalog?testId=9358	CLIA	EZGLU-30K MilliporeGlucagon ELISA Kit, Chemiluminescent, Cat. # EZGLU-30K,
hCG	0.2 IU/L	25.2	pg/ml			Elecsys HCG+β ref. 07251025214 Cobas e801
Inhibin A	1 pg/ml	1	pg/ml			https://www.mddoctorsdirect.com/sites/default/files/DSL_Products_2013.pdf	DSL Beckman Coulter Product Catalogue 2013
inhibin B	2.6 pg/ml	2.6	pg/ml			https://www.mddoctorsdirect.com/sites/default/files/DSL_Products_2013.pdf
Insulin	0.4 mIU/L	15.2	pg/ml			Elecsys Insulin ref. 07027559214 Cobas e801
Pancreatic polypeptide	12.3 pg/ml	12.3	pg/ml			EZHPP-40BK Sigma-AldrichHuman Pancreatic Polypeptide (PP) Space Saver (Bulk) ELISA Kit	https://www.merckmillipore.com/INTL/en/product/Human-Pancreatic-Polypeptide-PP-Space-Saver-Bulk-ELISA-Kit,MM_NF-EZHPP-40BK
Progesterone	45 pg/ml	45	pg/ml			https://www.mddoctorsdirect.com/sites/default/files/DSL_Products_2013.pdf
Serotonin	10 pg/ml	10	pg/ml	https://www.mayocliniclabs.com/api/sitecore/TestCatalog/DownloadTestCatalog?testId=84395	LC-MS	https://www.mddoctorsdirect.com/sites/default/files/DSL_Products_2013.pdf	DSL Beckman Coulter Product Catalogue 2013
Somatostatin	1.8 pg/ml	1.8	pg/ml			https://pubmed.ncbi.nlm.nih.gov/2908203/
VIP	3 pM	3.8	pg/ml			https://diasource-diagnostics.com/products/1002-vasoactive-intestinal-peptide

## Sheet: Uniprot_query 
	Exclusion criterion	Entry	Link	Entry Name	Protein names		Gene Names	Organism	Length	Organism (ID)	Function [CC]	Annotation	Gene Names (primary)	Gene Ontology (molecular function)
1-phosphatidylinositol 3-phosphate 5-kinase	cellular signal transduction/structural	Q9Y2I7	https://www.uniprot.org/uniprotkb/Q9Y2I7/entry	FYV1_HUMAN	1-phosphatidylinositol 3-phosphate 5-kinase (Phosphatidylinositol 3-phosphate 5-kinase) (EC 2.7.1.150) (FYVE finger-containing phosphoinositide kinase) (PIKfyve) (Phosphatidylinositol 3-phosphate 5-kinase type III) (PIPkin-III) (Type III PIP kinase) (Serine-protein kinase PIKFYVE) (EC 2.7.11.1)	45	PIKFYVE KIAA0981 PIP5K3	Homo sapiens (Human)	2098	9606	FUNCTION: Dual specificity kinase implicated in myriad essential cellular processes such as maintenance of endomembrane homeostasis, and endocytic-vacuolar pathway, lysosomal trafficking, nuclear transport, stress- or hormone-induced signaling and cell cycle progression (PubMed:23086417). The PI(3,5)P2 regulatory complex regulates both the synthesis and turnover of phosphatidylinositol 3,5-bispho…	5	PIKFYVE	1-phosphatidylinositol-3-phosphate 5-kinase activity [GO:0000285]; 1-phosphatidylinositol-4-phosphate 5-kinase activity [GO:0016308]; 1-phosphatidylinositol-5-kinase activity [GO:0052810]; ATP binding [GO:0005524]; phosphatidylinositol-3,5-bisphosphate 5-phosphatase activity [GO:0043813]; protein serine kinase activity [GO:0106310]; protein serine/threonine kinase activity [GO:0004674]; zinc ion …
14-3-3 protein epsilon	cellular signal transduction/structural	P62258	https://www.uniprot.org/uniprotkb/P62258/entry	1433E_HUMAN	14-3-3 protein epsilon (14-3-3E)	24	YWHAE	Homo sapiens (Human)	255	9606	FUNCTION: Adapter protein implicated in the regulation of a large spectrum of both general and specialized signaling pathways. Binds to a large number of partners, usually by recognition of a phosphoserine or phosphothreonine motif. Binding generally results in the modulation of the activity of the binding partner (By similarity). Positively regulates phosphorylated protein HSF1 nuclear export to…	5	YWHAE	cadherin binding [GO:0045296]; calcium channel regulator activity [GO:0005246]; enzyme binding [GO:0019899]; histone deacetylase binding [GO:0042826]; identical protein binding [GO:0042802]; MHC class II protein complex binding [GO:0023026]; phosphoprotein binding [GO:0051219]; phosphoserine residue binding [GO:0050815]; potassium channel regulator activity [GO:0015459]; protein domain specific b…
14-3-3 protein eta	cellular signal transduction/structural	Q04917	https://www.uniprot.org/uniprotkb/Q04917/entry	1433F_HUMAN	14-3-3 protein eta (Protein AS1)	20	YWHAH YWHA1	Homo sapiens (Human)	246	9606	FUNCTION: Adapter protein implicated in the regulation of a large spectrum of both general and specialized signaling pathways. Binds to a large number of partners, usually by recognition of a phosphoserine or phosphothreonine motif. Binding generally results in the modulation of the activity of the binding partner. Negatively regulates the kinase activity of PDPK1. {ECO:0000269|PubMed:12177059}.	5	YWHAH	actin binding [GO:0003779]; enzyme binding [GO:0019899]; identical protein binding [GO:0042802]; insulin-like growth factor receptor binding [GO:0005159]; nuclear glucocorticoid receptor binding [GO:0035259]; protein domain specific binding [GO:0019904]; protein heterodimerization activity [GO:0046982]; sodium channel regulator activity [GO:0017080]; transmembrane transporter binding [GO:0044325]
17-beta-hydroxysteroid dehydrogenase type 3	cellular signal transduction/structural	P37058	https://www.uniprot.org/uniprotkb/P37058/entry	DHB3_HUMAN	17-beta-hydroxysteroid dehydrogenase type 3 (17-beta-HSD 3) (Estradiol 17-beta-dehydrogenase 2) (EC 1.1.1.62) (Short chain dehydrogenase/reductase family 12C member 2) (Testicular 17-beta-hydroxysteroid dehydrogenase) (Testosterone 17-beta-dehydrogenase 3) (EC 1.1.1.64)	45	HSD17B3 EDH17B3 SDR12C2	Homo sapiens (Human)	310	9606	FUNCTION: Catalyzes the conversion of 17-oxosteroids to 17beta-hydroxysteroids (PubMed:8075637, PubMed:16216911, PubMed:27927697, PubMed:26545797). Favors the reduction of androstenedione to testosterone (PubMed:16216911, PubMed:27927697, PubMed:26545797). Testosterone is the key androgen driving male development and function (PubMed:8075637). Uses NADPH while the two other EDH17B enzymes use NAD…	5	HSD17B3	17-beta-hydroxysteroid dehydrogenase (NADP+) activity [GO:0072582]; estradiol 17-beta-dehydrogenase [NAD(P)] activity [GO:0004303]; testosterone 17-beta-dehydrogenase (NADP+) activity [GO:0047045]; testosterone dehydrogenase [NAD(P)] activity [GO:0030283]
2'-5'-oligoadenylate synthase-like protein	cellular signal transduction/structural	Q15646	https://www.uniprot.org/uniprotkb/Q15646/entry	OASL_HUMAN	2'-5'-oligoadenylate synthase-like protein (2'-5'-OAS-related protein) (2'-5'-OAS-RP) (59 kDa 2'-5'-oligoadenylate synthase-like protein) (Thyroid receptor-interacting protein 14) (TR-interacting protein 14) (TRIP-14) (p59 OASL) (p59OASL)	44	OASL TRIP14	Homo sapiens (Human)	514	9606	FUNCTION: Does not have 2'-5'-OAS activity, but can bind double-stranded RNA. Displays antiviral activity against encephalomyocarditis virus (EMCV) and hepatitis C virus (HCV) via an alternative antiviral pathway independent of RNase L. {ECO:0000269|PubMed:18931074, ECO:0000269|PubMed:20074559, ECO:0000269|PubMed:9826176}.	5	OASL	DNA binding [GO:0003677]; double-stranded RNA binding [GO:0003725]; nuclear thyroid hormone receptor binding [GO:0046966]; nucleotidyltransferase activity [GO:0016779]; RNA binding [GO:0003723]
25-hydroxyvitamin D-1 alpha hydroxylase, mitochondrial	cellular signal transduction/structural	O15528	https://www.uniprot.org/uniprotkb/O15528/entry	CP27B_HUMAN	25-hydroxyvitamin D-1 alpha hydroxylase, mitochondrial (EC 1.14.15.18) (25-OHD-1 alpha-hydroxylase) (25-hydroxyvitamin D(3) 1-alpha-hydroxylase) (VD3 1A hydroxylase) (Calcidiol 1-monooxygenase) (Cytochrome P450 subfamily XXVIIB polypeptide 1) (Cytochrome P450C1 alpha) (Cytochrome P450VD1-alpha) (Cytochrome p450 27B1)	56	CYP27B1 CYP1ALPHA CYP27B	Homo sapiens (Human)	508	9606	FUNCTION: A cytochrome P450 monooxygenase involved in vitamin D metabolism and in calcium and phosphorus homeostasis. Catalyzes the rate-limiting step in the activation of vitamin D in the kidney, namely the hydroxylation of 25-hydroxyvitamin D3/calcidiol at the C1alpha-position to form the hormonally active form of vitamin D3, 1alpha,25-dihydroxyvitamin D3/calcitriol that acts via the vitamin D …	5	CYP27B1	calcidiol 1-monooxygenase activity [GO:0004498]; heme binding [GO:0020037]; iron ion binding [GO:0005506]; secalciferol 1-monooxygenase activity [GO:0062185]
26S proteasome regulatory subunit 6B	cellular signal transduction/structural	P43686	https://www.uniprot.org/uniprotkb/P43686/entry	PRS6B_HUMAN	26S proteasome regulatory subunit 6B (26S proteasome AAA-ATPase subunit RPT3) (MB67-interacting protein) (MIP224) (Proteasome 26S subunit ATPase 4) (Tat-binding protein 7) (TBP-7)	38	PSMC4 MIP224 TBP7	Homo sapiens (Human)	418	9606	FUNCTION: Component of the 26S proteasome, a multiprotein complex involved in the ATP-dependent degradation of ubiquitinated proteins. This complex plays a key role in the maintenance of protein homeostasis by removing misfolded or damaged proteins, which could impair cellular functions, and by removing proteins whose functions are no longer required. Therefore, the proteasome participates in num…	5	PSMC4	ATP binding [GO:0005524]; ATP hydrolysis activity [GO:0016887]; proteasome-activating activity [GO:0036402]
26S proteasome regulatory subunit 8	cellular signal transduction/structural	P62195	https://www.uniprot.org/uniprotkb/P62195/entry	PRS8_HUMAN	26S proteasome regulatory subunit 8 (26S proteasome AAA-ATPase subunit RPT6) (Proteasome 26S subunit ATPase 5) (Proteasome subunit p45) (Thyroid hormone receptor-interacting protein 1) (TRIP1) (p45/SUG)	37	PSMC5 SUG1	Homo sapiens (Human)	406	9606	FUNCTION: Component of the 26S proteasome, a multiprotein complex involved in the ATP-dependent degradation of ubiquitinated proteins. This complex plays a key role in the maintenance of protein homeostasis by removing misfolded or damaged proteins, which could impair cellular functions, and by removing proteins whose functions are no longer required. Therefore, the proteasome participates in num…	5	PSMC5	ATP binding [GO:0005524]; ATP hydrolysis activity [GO:0016887]; DNA-binding transcription factor binding [GO:0140297]; general transcription initiation factor binding [GO:0140296]; proteasome-activating activity [GO:0036402]; TBP-class protein binding [GO:0017025]; thyrotropin-releasing hormone receptor binding [GO:0031531]; transcription factor binding [GO:0008134]
3 beta-hydroxysteroid dehydrogenase/Delta 5-->4-isomerase type 1	cellular signal transduction/structural	P14060	https://www.uniprot.org/uniprotkb/P14060/entry	3BHS1_HUMAN	3 beta-hydroxysteroid dehydrogenase/Delta 5-->4-isomerase type 1 (3 beta-hydroxysteroid dehydrogenase/Delta 5-->4-isomerase type I) (3-beta-HSD I) (3-beta-hydroxy-5-ene steroid dehydrogenase) (3-beta-hydroxy-Delta(5)-steroid dehydrogenase) (EC 1.1.1.145) (3-beta-hydroxysteroid 3-dehydrogenase) (EC 1.1.1.270) (Delta-5-3-ketosteroid isomerase) (Dihydrotestosterone oxidoreductase) (EC 1.1.1.210) (St…	66	HSD3B1 3BH HSDB3A	Homo sapiens (Human)	373	9606	FUNCTION: A bifunctional enzyme responsible for the oxidation and isomerization of 3beta-hydroxy-Delta(5)-steroid precursors to 3-oxo-Delta(4)-steroids, an essential step in steroid hormone biosynthesis. Specifically catalyzes the conversion of pregnenolone to progesterone, 17alpha-hydroxypregnenolone to 17alpha-hydroxyprogesterone, dehydroepiandrosterone (DHEA) to 4-androstenedione, and androste…	5	HSD3B1	3-beta-hydroxy-delta5-steroid dehydrogenase activity [GO:0003854]; 3-keto sterol reductase activity [GO:0000253]; 5alpha-androstane-3beta,17beta-diol dehydrogenase activity [GO:0047024]; cholesterol dehydrogenase activity [GO:0102294]; cycloeucalenone reductase activity [GO:0102176]; oxidoreductase activity, acting on the CH-OH group of donors, NAD or NADP as acceptor [GO:0016616]; steroid delta-…
3 beta-hydroxysteroid dehydrogenase/Delta 5-->4-isomerase type 2	cellular signal transduction/structural	P26439	https://www.uniprot.org/uniprotkb/P26439/entry	3BHS2_HUMAN	3 beta-hydroxysteroid dehydrogenase/Delta 5-->4-isomerase type 2 (3 beta-hydroxysteroid dehydrogenase/Delta 5-->4-isomerase type II) (3-beta-HSD II) (3-beta-HSD adrenal and gonadal type) [Includes: 3-beta-hydroxy-Delta(5)-steroid dehydrogenase (EC 1.1.1.145) (3-beta-hydroxy-5-ene steroid dehydrogenase) (Progesterone reductase); Steroid Delta-isomerase (EC 5.3.3.1) (Delta-5-3-ketosteroid isomerase…	66	HSD3B2 HSDB3B	Homo sapiens (Human)	372	9606	FUNCTION: 3-beta-HSD is a bifunctional enzyme, that catalyzes the oxidative conversion of Delta(5)-ene-3-beta-hydroxy steroid, and the oxidative conversion of ketosteroids. The 3-beta-HSD enzymatic system plays a crucial role in the biosynthesis of all classes of hormonal steroids. {ECO:0000269|PubMed:1741954}.	5	HSD3B2	3-beta-hydroxy-delta5-steroid dehydrogenase activity [GO:0003854]; cholesterol dehydrogenase activity [GO:0102294]; oxidoreductase activity, acting on the CH-OH group of donors, NAD or NADP as acceptor [GO:0016616]; steroid delta-isomerase activity [GO:0004769]
3-hydroxyacyl-CoA dehydrogenase type-2	cellular signal transduction/structural	Q99714	https://www.uniprot.org/uniprotkb/Q99714/entry	HCD2_HUMAN	3-hydroxyacyl-CoA dehydrogenase type-2 (EC 1.1.1.35) (17-beta-estradiol 17-dehydrogenase) (EC 1.1.1.62) (2-methyl-3-hydroxybutyryl-CoA dehydrogenase) (MHBD) (3-alpha-(17-beta)-hydroxysteroid dehydrogenase (NAD(+))) (EC 1.1.1.239) (3-hydroxy-2-methylbutyryl-CoA dehydrogenase) (EC 1.1.1.178) (3-hydroxyacyl-CoA dehydrogenase type II) (3alpha(or 20beta)-hydroxysteroid dehydrogenase) (EC 1.1.1.53) (7-…	40	HSD17B10 ERAB HADH2 MRPP2 SCHAD SDR5C1 XH98G2	Homo sapiens (Human)	261	9606	FUNCTION: Mitochondrial dehydrogenase involved in pathways of fatty acid, branched-chain amino acid and steroid metabolism (PubMed:9553139, PubMed:10600649, PubMed:12917011, PubMed:20077426, PubMed:18996107, PubMed:19706438, PubMed:25925575, PubMed:26950678, PubMed:28888424). Acts as (S)-3-hydroxyacyl-CoA dehydrogenase in mitochondrial fatty acid beta-oxidation, a major degradation pathway of fat…	5	HSD17B10	17-beta-hydroxysteroid dehydrogenase (NAD+) activity [GO:0044594]; 3-hydroxy-2-methylbutyryl-CoA dehydrogenase activity [GO:0047015]; 3-hydroxyacyl-CoA dehydrogenase activity [GO:0003857]; androstan-3-alpha,17-beta-diol dehydrogenase activity [GO:0047044]; chenodeoxycholate 7-alpha-dehydrogenase (NAD+) activity [GO:0106281]; cholate 7-alpha-dehydrogenase activity [GO:0008709]; estradiol 17-beta-d…
3-keto-steroid reductase/17-beta-hydroxysteroid dehydrogenase 7	cellular signal transduction/structural	P56937	https://www.uniprot.org/uniprotkb/P56937/entry	DHB7_HUMAN	3-keto-steroid reductase/17-beta-hydroxysteroid dehydrogenase 7 (17-beta-hydroxysteroid dehydrogenase 7) (17-beta-HSD 7) (3-keto-steroid reductase) (EC 1.1.1.270) (Dihydrotestosterone oxidoreductase) (EC 1.1.1.210) (Estradiol 17-beta-dehydrogenase 7) (EC 1.1.1.62) (Short chain dehydrogenase/reductase family 37C member 1)	65	HSD17B7 17HSD7 SDR37C1 UNQ2563/PRO6243	Homo sapiens (Human)	341	9606	FUNCTION: Bifunctional enzyme involved in steroid-hormone metabolism and cholesterol biosynthesis (PubMed:12574203, PubMed:12732193, PubMed:12829805, PubMed:20659585, PubMed:19772289, PubMed:11165030). Catalyzes the NADP(H)-dependent reduction of estrogens and androgens and regulates the biological potency of these steroids. Converts estrone (E1) to a more potent estrogen, 17beta-estradiol (E2) (…	5	HSD17B7	3-keto sterol reductase activity [GO:0000253]; 5alpha-androstane-3beta,17beta-diol dehydrogenase activity [GO:0047024]; cycloeucalenone reductase activity [GO:0102176]; estradiol 17-beta-dehydrogenase [NAD(P)] activity [GO:0004303]
3-oxo-5-alpha-steroid 4-dehydrogenase 1	cellular signal transduction/structural	P18405	https://www.uniprot.org/uniprotkb/P18405/entry	S5A1_HUMAN	3-oxo-5-alpha-steroid 4-dehydrogenase 1 (EC 1.3.1.22) (SR type 1) (Steroid 5-alpha-reductase 1) (S5AR 1)	41	SRD5A1	Homo sapiens (Human)	259	9606	FUNCTION: Converts testosterone into 5-alpha-dihydrotestosterone and progesterone or corticosterone into their corresponding 5-alpha-3-oxosteroids. It plays a central role in sexual differentiation and androgen physiology. {ECO:0000269|PubMed:2339109}.	5	SRD5A1	3-oxo-5-alpha-steroid 4-dehydrogenase activity [GO:0003865]; amide binding [GO:0033218]; cholestenone 5-alpha-reductase activity [GO:0047751]; electron transfer activity [GO:0009055]; NADPH binding [GO:0070402]; progesterone 5-alpha-reductase activity [GO:0050213]
3-oxo-5-alpha-steroid 4-dehydrogenase 2	cellular signal transduction/structural	P31213	https://www.uniprot.org/uniprotkb/P31213/entry	S5A2_HUMAN	3-oxo-5-alpha-steroid 4-dehydrogenase 2 (EC 1.3.1.22) (5 alpha-SR2) (SR type 2) (Steroid 5-alpha-reductase 2) (S5AR 2) (Type II 5-alpha reductase)	41	SRD5A2	Homo sapiens (Human)	254	9606	FUNCTION: Converts testosterone (T) into 5-alpha-dihydrotestosterone (DHT) and progesterone or corticosterone into their corresponding 5-alpha-3-oxosteroids. It plays a central role in sexual differentiation and androgen physiology. {ECO:0000269|PubMed:10898110}.	5	SRD5A2	3-oxo-5-alpha-steroid 4-dehydrogenase activity [GO:0003865]; amide binding [GO:0033218]; cholestenone 5-alpha-reductase activity [GO:0047751]; progesterone 5-alpha-reductase activity [GO:0050213]; sterol 5-alpha reductase activity [GO:0009917]; testosterone dehydrogenase [NAD(P)] activity [GO:0030283]
4-trimethylaminobutyraldehyde dehydrogenase	cellular signal transduction/structural	P49189	https://www.uniprot.org/uniprotkb/P49189/entry	AL9A1_HUMAN	4-trimethylaminobutyraldehyde dehydrogenase (TMABA-DH) (TMABALDH) (EC 1.2.1.47) (Aldehyde dehydrogenase E3 isozyme) (Aldehyde dehydrogenase family 9 member A1) (EC 1.2.1.3) (Gamma-aminobutyraldehyde dehydrogenase) (EC 1.2.1.19) (R-aminobutyraldehyde dehydrogenase) [Cleaved into: 4-trimethylaminobutyraldehyde dehydrogenase, N-terminally processed]	45	ALDH9A1 ALDH4 ALDH7 ALDH9	Homo sapiens (Human)	494	9606	FUNCTION: Converts gamma-trimethylaminobutyraldehyde into gamma-butyrobetaine with high efficiency (in vitro). Can catalyze the irreversible oxidation of a broad range of aldehydes to the corresponding acids in an NAD-dependent reaction, but with low efficiency. {ECO:0000269|PubMed:10702312, ECO:0000269|PubMed:30914451, ECO:0000269|PubMed:8645224}.	5	ALDH9A1	1-pyrroline dehydrogenase activity [GO:0033737]; 4-trimethylammoniobutyraldehyde dehydrogenase activity [GO:0047105]; aldehyde dehydrogenase (NAD+) activity [GO:0004029]; aminobutyraldehyde dehydrogenase activity [GO:0019145]; glyceraldehyde-3-phosphate dehydrogenase (NAD+) (non-phosphorylating) activity [GO:0043878]; small molecule binding [GO:0036094]
4F2 cell-surface antigen heavy chain	cellular signal transduction/structural	P08195	https://www.uniprot.org/uniprotkb/P08195/entry	4F2_HUMAN	4F2 cell-surface antigen heavy chain (4F2hc) (4F2 heavy chain antigen) (Lymphocyte activation antigen 4F2 large subunit) (Solute carrier family 3 member 2) (CD antigen CD98)	38	SLC3A2 MDU1	Homo sapiens (Human)	630	9606	FUNCTION: Component of several heterodimeric complexes involved in amino acid transport (PubMed:11557028, PubMed:9829974, PubMed:9751058, PubMed:10391915, PubMed:10574970, PubMed:11311135, PubMed:30341327). The precise substrate specificity depends on the other subunit in the heterodimer (PubMed:9829974, PubMed:9751058, PubMed:10391915, PubMed:10574970, PubMed:30867591, PubMed:10903140). The comp…	5	SLC3A2	aromatic amino acid transmembrane transporter activity [GO:0015173]; cadherin binding [GO:0045296]; calcium:sodium antiporter activity [GO:0005432]; double-stranded RNA binding [GO:0003725]; L-alanine transmembrane transporter activity [GO:0015180]; L-leucine transmembrane transporter activity [GO:0015190]; neutral L-amino acid transmembrane transporter activity [GO:0015175]; RNA binding [GO:0003…
5'-AMP-activated protein kinase catalytic subunit alpha-1	cellular signal transduction/structural	Q13131	https://www.uniprot.org/uniprotkb/Q13131/entry	AAPK1_HUMAN	5'-AMP-activated protein kinase catalytic subunit alpha-1 (AMPK subunit alpha-1) (EC 2.7.11.1) (Acetyl-CoA carboxylase kinase) (ACACA kinase) (EC 2.7.11.27) (Hydroxymethylglutaryl-CoA reductase kinase) (HMGCR kinase) (EC 2.7.11.31) (Tau-protein kinase PRKAA1) (EC 2.7.11.26)	59	PRKAA1 AMPK1	Homo sapiens (Human)	559	9606	FUNCTION: Catalytic subunit of AMP-activated protein kinase (AMPK), an energy sensor protein kinase that plays a key role in regulating cellular energy metabolism (PubMed:17307971, PubMed:17712357). In response to reduction of intracellular ATP levels, AMPK activates energy-producing pathways and inhibits energy-consuming processes: inhibits protein, carbohydrate and lipid biosynthesis, as well a…	5	PRKAA1	[acetyl-CoA carboxylase] kinase activity [GO:0050405]; [hydroxymethylglutaryl-CoA reductase (NADPH)] kinase activity [GO:0047322]; AMP-activated protein kinase activity [GO:0004679]; ATP binding [GO:0005524]; cAMP-dependent protein kinase activity [GO:0004691]; chromatin binding [GO:0003682]; cysteine-type endopeptidase inhibitor activity [GO:0004869]; histone H2BS36 kinase activity [GO:0140823];…
5'-AMP-activated protein kinase catalytic subunit alpha-2	cellular signal transduction/structural	P54646	https://www.uniprot.org/uniprotkb/P54646/entry	AAPK2_HUMAN	5'-AMP-activated protein kinase catalytic subunit alpha-2 (AMPK subunit alpha-2) (EC 2.7.11.1) (Acetyl-CoA carboxylase kinase) (ACACA kinase) (EC 2.7.11.27) (Hydroxymethylglutaryl-CoA reductase kinase) (HMGCR kinase) (EC 2.7.11.31)	59	PRKAA2 AMPK AMPK2	Homo sapiens (Human)	552	9606	FUNCTION: Catalytic subunit of AMP-activated protein kinase (AMPK), an energy sensor protein kinase that plays a key role in regulating cellular energy metabolism (PubMed:17307971, PubMed:17712357). In response to reduction of intracellular ATP levels, AMPK activates energy-producing pathways and inhibits energy-consuming processes: inhibits protein, carbohydrate and lipid biosynthesis, as well a…	5	PRKAA2	[acetyl-CoA carboxylase] kinase activity [GO:0050405]; [hydroxymethylglutaryl-CoA reductase (NADPH)] kinase activity [GO:0047322]; AMP-activated protein kinase activity [GO:0004679]; ATP binding [GO:0005524]; chromatin binding [GO:0003682]; cysteine-type endopeptidase inhibitor activity [GO:0004869]; histone H2BS36 kinase activity [GO:0140823]; metal ion binding [GO:0046872]; molecular function a…
Acetyl-CoA acetyltransferase, mitochondrial	cellular signal transduction/structural	P24752	https://www.uniprot.org/uniprotkb/P24752/entry	THIL_HUMAN	Acetyl-CoA acetyltransferase, mitochondrial (EC 2.3.1.9) (Acetoacetyl-CoA thiolase) (T2)	45	ACAT1 ACAT MAT	Homo sapiens (Human)	427	9606	FUNCTION: This is one of the enzymes that catalyzes the last step of the mitochondrial beta-oxidation pathway, an aerobic process breaking down fatty acids into acetyl-CoA (PubMed:1715688, PubMed:7728148, PubMed:9744475). Using free coenzyme A/CoA, catalyzes the thiolytic cleavage of medium- to long-chain 3-oxoacyl-CoAs into acetyl-CoA and a fatty acyl-CoA shortened by two carbon atoms (PubMed:17…	5	ACAT1	acetyl-CoA C-acetyltransferase activity [GO:0003985]; C-acetyltransferase activity [GO:0016453]; cholesterol O-acyltransferase activity [GO:0034736]; coenzyme A binding [GO:0120225]; enzyme binding [GO:0019899]; identical protein binding [GO:0042802]; potassium ion binding [GO:0030955]
Acrosin	cellular signal transduction/structural	P10323	https://www.uniprot.org/uniprotkb/P10323/entry	ACRO_HUMAN	Acrosin (EC 3.4.21.10) [Cleaved into: Acrosin light chain; Acrosin heavy chain]	9	ACR ACRS	Homo sapiens (Human)	421	9606	FUNCTION: Acrosin is the major protease of mammalian spermatozoa. It is a serine protease of trypsin-like cleavage specificity, it is synthesized in a zymogen form, proacrosin and stored in the acrosome.	5	ACR	amidase activity [GO:0004040]; copper ion binding [GO:0005507]; DNA binding [GO:0003677]; fucose binding [GO:0042806]; mannose binding [GO:0005537]; protease binding [GO:0002020]; serine-type endopeptidase activity [GO:0004252]; serine-type peptidase activity [GO:0008236]; zinc ion binding [GO:0008270]
Actin-related protein 10	cellular signal transduction/structural	Q9NZ32	https://www.uniprot.org/uniprotkb/Q9NZ32/entry	ARP10_HUMAN	Actin-related protein 10 (Actin-related protein 11) (hARP11)	26	ACTR10 ACTR11 ARP10 ARP11	Homo sapiens (Human)	417	9606	FUNCTION: Part of the dynactin complex that activates the molecular motor dynein for ultra-processive transport along microtubules. {ECO:0000250|UniProtKB:I3LHK5}.	4	ACTR10
Actin, alpha skeletal muscle	cellular signal transduction/structural	P68133	https://www.uniprot.org/uniprotkb/P68133/entry	ACTS_HUMAN	Actin, alpha skeletal muscle (EC 3.6.4.-) (Alpha-actin-1) [Cleaved into: Actin, alpha skeletal muscle, intermediate form]	30	ACTA1 ACTA	Homo sapiens (Human)	377	9606	FUNCTION: Actins are highly conserved proteins that are involved in various types of cell motility and are ubiquitously expressed in all eukaryotic cells.	5	ACTA1	ADP binding [GO:0043531]; ATP binding [GO:0005524]; hydrolase activity [GO:0016787]; myosin binding [GO:0017022]; structural constituent of cytoskeleton [GO:0005200]
Activating signal cointegrator 1	cellular signal transduction/structural	Q15650	https://www.uniprot.org/uniprotkb/Q15650/entry	TRIP4_HUMAN	Activating signal cointegrator 1 (ASC-1) (Thyroid receptor-interacting protein 4) (TR-interacting protein 4) (TRIP-4)	34	TRIP4 RQT4	Homo sapiens (Human)	581	9606	FUNCTION: Transcription coactivator which associates with nuclear receptors, transcriptional coactivators including EP300, CREBBP and NCOA1, and basal transcription factors like TBP and TFIIA to facilitate nuclear receptors-mediated transcription (PubMed:10454579, PubMed:25219498). May thereby play an important role in establishing distinct coactivator complexes under different cellular condition…	5	TRIP4	histone acetyltransferase binding [GO:0035035]; nuclear estrogen receptor binding [GO:0030331]; nuclear receptor binding [GO:0016922]; protease binding [GO:0002020]; protein kinase binding [GO:0019901]; transcription coactivator activity [GO:0003713]; ubiquitin-like protein ligase binding [GO:0044389]; zinc ion binding [GO:0008270]
Adenylate cyclase activating polypeptide 1	cellular signal transduction/structural	A0A090N8F8	https://www.uniprot.org/uniprotkb/A0A090N8F8/entry	A0A090N8F8_HUMAN	Adenylate cyclase activating polypeptide 1 (Pituitary) receptor type I	44	ADCYAP1R1 tcag7.689	Homo sapiens (Human)	468	9606		4	ADCYAP1R1	adenylate cyclase binding [GO:0008179]; neuropeptide binding [GO:0042923]; small GTPase binding [GO:0031267]; vasoactive intestinal polypeptide receptor activity [GO:0004999]
ADP-ribose glycohydrolase MACROD1	cellular signal transduction/structural	Q9BQ69	https://www.uniprot.org/uniprotkb/Q9BQ69/entry	MACD1_HUMAN	ADP-ribose glycohydrolase MACROD1 (MACRO domain-containing protein 1) (O-acetyl-ADP-ribose deacetylase MACROD1) (EC 3.1.1.106) (Protein LRP16) ([Protein ADP-ribosylaspartate] hydrolase MACROD1) (EC 3.2.2.-) ([Protein ADP-ribosylglutamate] hydrolase MACROD1) (EC 3.2.2.-)	35	MACROD1 LRP16	Homo sapiens (Human)	325	9606	FUNCTION: Removes ADP-ribose from aspartate and glutamate residues in proteins bearing a single ADP-ribose moiety (PubMed:23474714, PubMed:23474712). Inactive towards proteins bearing poly-ADP-ribose (PubMed:23474714, PubMed:23474712). Deacetylates O-acetyl-ADP ribose, a signaling molecule generated by the deacetylation of acetylated lysine residues in histones and other proteins (PubMed:21257746…	5	MACROD1	ADP-ribosylglutamate hydrolase activity [GO:0140293]; deacetylase activity [GO:0019213]; hydrolase activity, acting on glycosyl bonds [GO:0016798]
Adrenodoxin, mitochondrial	cellular signal transduction/structural	P10109	https://www.uniprot.org/uniprotkb/P10109/entry	ADX_HUMAN	Adrenodoxin, mitochondrial (Adrenal ferredoxin) (Ferredoxin-1) (Hepatoredoxin)	28	FDX1 ADX	Homo sapiens (Human)	184	9606	FUNCTION: Essential for the synthesis of various steroid hormones (PubMed:20547883, PubMed:21636783). Participates in the reduction of mitochondrial cytochrome P450 for steroidogenesis (PubMed:20547883, PubMed:21636783). Transfers electrons from adrenodoxin reductase to CYP11A1, a cytochrome P450 that catalyzes cholesterol side-chain cleavage (PubMed:20547883, PubMed:21636783). Does not form a te…	5	FDX1	2 iron, 2 sulfur cluster binding [GO:0051537]; electron transfer activity [GO:0009055]; iron ion binding [GO:0005506]
AIF1	cellular signal transduction/structural	Q4V347	https://www.uniprot.org/uniprotkb/Q4V347/entry	Q4V347_HUMAN	AIF1 (Allograft inflammatory factor 1 isoform 3) (Allograft inflammatory factor 1, isoform CRA_c)	6	AIF1 hCG_43680	Homo sapiens (Human)	147	9606		4	AIF1	actin filament binding [GO:0051015]; calcium ion binding [GO:0005509]
Aladin	cellular signal transduction/structural	Q9NRG9	https://www.uniprot.org/uniprotkb/Q9NRG9/entry	AAAS_HUMAN	Aladin (Adracalin)	8	AAAS ADRACALA GL003	Homo sapiens (Human)	546	9606	FUNCTION: Plays a role in the normal development of the peripheral and central nervous system (PubMed:11062474, PubMed:11159947, PubMed:16022285). Required for the correct localization of aurora kinase AURKA and the microtubule minus end-binding protein NUMA1 as well as a subset of AURKA targets which ensures proper spindle formation and timely chromosome alignment (PubMed:26246606). {ECO:0000269…	5	AAAS
Aldehyde dehydrogenase 1 family, member A3, isoform CRA_a	cellular signal transduction/structural	A0A024RC95	https://www.uniprot.org/uniprotkb/A0A024RC95/entry	A0A024RC95_HUMAN	Aldehyde dehydrogenase 1 family, member A3, isoform CRA_a	58	ALDH1A3 hCG_28035	Homo sapiens (Human)	512	9606		3	ALDH1A3	aldehyde dehydrogenase (NAD+) activity [GO:0004029]; NAD+ binding [GO:0070403]; thyroid hormone binding [GO:0070324]
Aldo-keto reductase family 1 member B1	cellular signal transduction/structural	P15121	https://www.uniprot.org/uniprotkb/P15121/entry	ALDR_HUMAN	Aldo-keto reductase family 1 member B1 (EC 1.1.1.300) (EC 1.1.1.372) (EC 1.1.1.54) (Aldehyde reductase) (Aldose reductase) (AR) (EC 1.1.1.21)	40	AKR1B1 ALDR1 ALR2	Homo sapiens (Human)	316	9606	FUNCTION: Catalyzes the NADPH-dependent reduction of a wide variety of carbonyl-containing compounds to their corresponding alcohols. Displays enzymatic activity towards endogenous metabolites such as aromatic and aliphatic aldehydes, ketones, monosacharides, bile acids and xenobiotics substrates. Key enzyme in the polyol pathway, catalyzes reduction of glucose to sorbitol during hyperglycemia (P…	5	AKR1B1	alditol:NADP+ 1-oxidoreductase activity [GO:0004032]; allyl-alcohol dehydrogenase activity [GO:0047655]; electron transfer activity [GO:0009055]; glyceraldehyde oxidoreductase activity [GO:0043795]; glycerol dehydrogenase [NADP+] activity [GO:0047956]; L-glucuronate reductase activity [GO:0047939]; NADP-retinol dehydrogenase activity [GO:0052650]; prostaglandin H2 endoperoxidase reductase activit…
Aldo-keto reductase family 1 member C1	cellular signal transduction/structural	Q04828	https://www.uniprot.org/uniprotkb/Q04828/entry	AK1C1_HUMAN	Aldo-keto reductase family 1 member C1 (EC 1.1.1.-) (EC 1.1.1.112) (EC 1.1.1.209) (EC 1.1.1.210) (EC 1.1.1.357) (EC 1.1.1.51) (EC 1.1.1.53) (EC 1.1.1.62) (EC 1.3.1.20) (20-alpha-hydroxysteroid dehydrogenase) (20-alpha-HSD) (EC 1.1.1.149) (Chlordecone reductase homolog HAKRC) (Dihydrodiol dehydrogenase 1) (DD1) (High-affinity hepatic bile acid-binding protein) (HBAB)	40	AKR1C1 DDH DDH1	Homo sapiens (Human)	323	9606	FUNCTION: Cytosolic aldo-keto reductase that catalyzes the NADH and NADPH-dependent reduction of ketosteroids to hydroxysteroids (PubMed:19218247). Most probably acts as a reductase in vivo since the oxidase activity measured in vitro is inhibited by physiological concentrations of NADPH (PubMed:14672942). Displays a broad positional specificity acting on positions 3, 17 and 20 of steroids and re…	5	AKR1C1	17-alpha,20-alpha-dihydroxypregn-4-en-3-one dehydrogenase activity [GO:0047006]; 17-beta-hydroxysteroid dehydrogenase (NAD+) activity [GO:0044594]; 3beta-hydroxy-5beta-steroid dehydrogenase activity [GO:0033703]; 5alpha-androstane-3beta,17beta-diol dehydrogenase activity [GO:0047024]; alditol:NADP+ 1-oxidoreductase activity [GO:0004032]; aldo-keto reductase (NADP) activity [GO:0004033]; androstan…
Aldo-keto reductase family 1 member C2	cellular signal transduction/structural	P52895	https://www.uniprot.org/uniprotkb/P52895/entry	AK1C2_HUMAN	Aldo-keto reductase family 1 member C2 (EC 1.-.-.-) (EC 1.1.1.112) (EC 1.1.1.209) (EC 1.1.1.53) (EC 1.1.1.62) (EC 1.3.1.20) (3-alpha-HSD3) (Chlordecone reductase homolog HAKRD) (Dihydrodiol dehydrogenase 2) (DD-2) (DD2) (Dihydrodiol dehydrogenase/bile acid-binding protein) (DD/BABP) (Type III 3-alpha-hydroxysteroid dehydrogenase) (EC 1.1.1.357)	40	AKR1C2 DDH2	Homo sapiens (Human)	323	9606	FUNCTION: Cytosolic aldo-keto reductase that catalyzes the NADH and NADPH-dependent reduction of ketosteroids to hydroxysteroids (PubMed:19218247). Most probably acts as a reductase in vivo since the oxidase activity measured in vitro is inhibited by physiological concentrations of NADPH (PubMed:14672942). Displays a broad positional specificity acting on positions 3, 17 and 20 of steroids and re…	5	AKR1C2	17-beta-hydroxysteroid dehydrogenase (NAD+) activity [GO:0044594]; alditol:NADP+ 1-oxidoreductase activity [GO:0004032]; androstan-3-alpha,17-beta-diol dehydrogenase activity [GO:0047044]; androsterone dehydrogenase activity [GO:0047023]; bile acid binding [GO:0032052]; carboxylic acid binding [GO:0031406]; estradiol 17-beta-dehydrogenase [NAD(P)] activity [GO:0004303]; indanol dehydrogenase acti…
Aldo-keto reductase family 1 member C3	cellular signal transduction/structural	P42330	https://www.uniprot.org/uniprotkb/P42330/entry	AK1C3_HUMAN	Aldo-keto reductase family 1 member C3 (EC 1.1.1.-) (EC 1.1.1.210) (EC 1.1.1.53) (EC 1.1.1.62) (17-beta-hydroxysteroid dehydrogenase type 5) (17-beta-HSD 5) (3-alpha-HSD type II, brain) (3-alpha-hydroxysteroid dehydrogenase type 2) (3-alpha-HSD type 2) (EC 1.1.1.357) (Chlordecone reductase homolog HAKRb) (Dihydrodiol dehydrogenase 3) (DD-3) (DD3) (Dihydrodiol dehydrogenase type I) (HA1753) (Prost…	40	AKR1C3 DDH1 HSD17B5 KIAA0119 PGFS	Homo sapiens (Human)	323	9606	FUNCTION: Cytosolic aldo-keto reductase that catalyzes the NADH and NADPH-dependent reduction of ketosteroids to hydroxysteroids. Acts as a NAD(P)(H)-dependent 3-, 17- and 20-ketosteroid reductase on the steroid nucleus and side chain and regulates the metabolism of androgens, estrogens and progesterone (PubMed:10622721, PubMed:11165022, PubMed:7650035, PubMed:9415401, PubMed:9927279). Displays t…	5	AKR1C3	15-hydroxyprostaglandin-D dehydrogenase (NADP+) activity [GO:0047020]; 17-beta-hydroxysteroid dehydrogenase (NAD+) activity [GO:0044594]; 5alpha-androstane-3beta,17beta-diol dehydrogenase activity [GO:0047024]; alditol:NADP+ 1-oxidoreductase activity [GO:0004032]; aldo-keto reductase (NADP) activity [GO:0004033]; androstan-3-alpha,17-beta-diol dehydrogenase activity [GO:0047044]; androsterone deh…
Aldo-keto reductase family 1 member C4	cellular signal transduction/structural	P17516	https://www.uniprot.org/uniprotkb/P17516/entry	AK1C4_HUMAN	Aldo-keto reductase family 1 member C4 (EC 1.1.1.-) (EC 1.1.1.209) (EC 1.1.1.210) (EC 1.1.1.51) (EC 1.1.1.53) (EC 1.1.1.62) (3-alpha-hydroxysteroid dehydrogenase type I) (3-alpha-HSD1) (EC 1.1.1.357) (3alpha-hydroxysteroid 3-dehydrogenase) (Chlordecone reductase) (CDR) (EC 1.1.1.225) (Dihydrodiol dehydrogenase 4) (DD-4) (DD4) (HAKRA)	40	AKR1C4 CHDR	Homo sapiens (Human)	323	9606	FUNCTION: Cytosolic aldo-keto reductase that catalyzes the NADH and NADPH-dependent reduction of ketosteroids to hydroxysteroids. Liver specific enzyme that acts as NAD(P)(H)-dependent 3-, 17- and 20-ketosteroid reductase on the steroid nucleus and side chain (PubMed:14672942, PubMed:10998348, PubMed:7650035, PubMed:1530633, PubMed:11158055, PubMed:10634139, PubMed:19218247). Displays the ability…	5	AKR1C4	17-beta-hydroxysteroid dehydrogenase (NAD+) activity [GO:0044594]; 5alpha-androstane-3beta,17beta-diol dehydrogenase activity [GO:0047024]; alditol:NADP+ 1-oxidoreductase activity [GO:0004032]; aldo-keto reductase (NADP) activity [GO:0004033]; androstan-3-alpha,17-beta-diol dehydrogenase activity [GO:0047044]; androsterone dehydrogenase activity [GO:0047023]; bile acid binding [GO:0032052]; bile …
Aldo-keto reductase family 1 member D1	cellular signal transduction/structural	P51857	https://www.uniprot.org/uniprotkb/P51857/entry	AK1D1_HUMAN	Aldo-keto reductase family 1 member D1 (EC 1.3.1.3) (3-oxo-5-beta-steroid 4-dehydrogenase) (Delta(4)-3-ketosteroid 5-beta-reductase) (Delta(4)-3-oxosteroid 5-beta-reductase)	40	AKR1D1 SRD5B1	Homo sapiens (Human)	326	9606	FUNCTION: Catalyzes the stereospecific NADPH-dependent reduction of the C4-C5 double bond of bile acid intermediates and steroid hormones carrying a delta(4)-3-one structure to yield an A/B cis-ring junction. This cis-configuration is crucial for bile acid biosynthesis and plays important roles in steroid metabolism. Capable of reducing a broad range of delta-(4)-3-ketosteroids from C18 (such as,…	5	AKR1D1	alditol:NADP+ 1-oxidoreductase activity [GO:0004032]; aldo-keto reductase (NADP) activity [GO:0004033]; delta4-3-oxosteroid 5beta-reductase activity [GO:0047787]; ketosteroid monooxygenase activity [GO:0047086]; steroid binding [GO:0005496]; steroid dehydrogenase activity [GO:0016229]
Allograft inflammatory factor 1	cellular signal transduction/structural	P55008	https://www.uniprot.org/uniprotkb/P55008/entry	AIF1_HUMAN	Allograft inflammatory factor 1 (AIF-1) (Ionized calcium-binding adapter molecule 1) (Protein G1)	33	AIF1 G1 IBA1	Homo sapiens (Human)	147	9606	FUNCTION: Actin-binding protein that enhances membrane ruffling and RAC activation. Enhances the actin-bundling activity of LCP1. Binds calcium. Plays a role in RAC signaling and in phagocytosis. May play a role in macrophage activation and function. Promotes the proliferation of vascular smooth muscle cells and of T-lymphocytes. Enhances lymphocyte migration. Plays a role in vascular inflammatio…	5	AIF1	actin filament binding [GO:0051015]; calcium ion binding [GO:0005509]
Alpha-actinin-4	cellular signal transduction/structural	O43707	https://www.uniprot.org/uniprotkb/O43707/entry	ACTN4_HUMAN	Alpha-actinin-4 (Non-muscle alpha-actinin 4)	17	ACTN4	Homo sapiens (Human)	911	9606	FUNCTION: F-actin cross-linking protein which is thought to anchor actin to a variety of intracellular structures. This is a bundling protein (Probable). Probably involved in vesicular trafficking via its association with the CART complex. The CART complex is necessary for efficient transferrin receptor recycling but not for EGFR degradation (PubMed:15772161). Involved in tight junction assembly …	5	ACTN4	actin binding [GO:0003779]; actin filament binding [GO:0051015]; calcium ion binding [GO:0005509]; chromatin DNA binding [GO:0031490]; integrin binding [GO:0005178]; nuclear receptor binding [GO:0016922]; nuclear receptor coactivator activity [GO:0030374]; nuclear retinoic acid receptor binding [GO:0042974]; nucleoside binding [GO:0001882]; protein homodimerization activity [GO:0042803]; RNA bind…
Alpha-centractin	cellular signal transduction/structural	P61163	https://www.uniprot.org/uniprotkb/P61163/entry	ACTZ_HUMAN	Alpha-centractin (Centractin) (ARP1) (Actin-RPV) (Centrosome-associated actin homolog)	18	ACTR1A CTRN1	Homo sapiens (Human)	376	9606	FUNCTION: Part of the ACTR1A/ACTB filament around which the dynactin complex is built. The dynactin multiprotein complex activates the molecular motor dynein for ultra-processive transport along microtubules. {ECO:0000250|UniProtKB:F2Z5G5}.	5	ACTR1A	ATP binding [GO:0005524]
Alpha-N-acetylgalactosaminide alpha-2,6-sialyltransferase 3	cellular signal transduction/structural	Q8NDV1	https://www.uniprot.org/uniprotkb/Q8NDV1/entry	SIA7C_HUMAN	Alpha-N-acetylgalactosaminide alpha-2,6-sialyltransferase 3 (EC 2.4.3.7) (GalNAc alpha-2,6-sialyltransferase III) (ST6GalNAc III) (ST6GalNAcIII) (STY) (Sialyltransferase 7C) (SIAT7-C)	61	ST6GALNAC3 SIAT7C UNQ2787/PRO7177	Homo sapiens (Human)	305	9606	FUNCTION: Transfers the sialyl group (N-acetyl-alpha-neuraminyl or NeuAc) from CMP-NeuAc to the GalNAc residue on the NeuAc-alpha-2,3-Gal-beta-1,3-GalNAc sequence of glycoproteins and glycolipids forming an alpha-2,6-linkage. Produces branched type disialyl structures by transfer of a sialyl group onto a GalNAc residue inside the backbone core chains. ST6GalNAcIII prefers glycolipids to glycoprot…	5	ST6GALNAC3	(alpha-N-acetylneuraminyl-2,3-beta-galactosyl-1,3)-N-acetyl-galactosaminide 6-alpha-sialyltransferase activity [GO:0047290]; alpha-N-acetylgalactosaminide alpha-2,6-sialyltransferase activity [GO:0001665]; sialyltransferase activity [GO:0008373]
Alpha-N-acetylglucosaminidase	cellular signal transduction/structural	P54802	https://www.uniprot.org/uniprotkb/P54802/entry	ANAG_HUMAN	Alpha-N-acetylglucosaminidase (EC 3.2.1.50) (N-acetyl-alpha-glucosaminidase) (NAG) [Cleaved into: Alpha-N-acetylglucosaminidase 82 kDa form; Alpha-N-acetylglucosaminidase 77 kDa form]	31	NAGLU UFHSD1	Homo sapiens (Human)	743	9606	FUNCTION: Involved in the degradation of heparan sulfate.	5	NAGLU	alpha-N-acetylglucosaminidase activity [GO:0004561]
Alpha1-fetoprotein transcription factor short variant	cellular signal transduction/structural	O60587	https://www.uniprot.org/uniprotkb/O60587/entry	O60587_HUMAN	Alpha1-fetoprotein transcription factor short variant	54	FTF	Homo sapiens (Human)	323	9606		1	FTF	nuclear receptor activity [GO:0004879]; sequence-specific DNA binding [GO:0043565]; zinc ion binding [GO:0008270]
Anchor protein	cellular signal transduction/structural	Q5Y190	https://www.uniprot.org/uniprotkb/Q5Y190/entry	Q5Y190_HUMAN	Anchor protein	15	RESDA1	Homo sapiens (Human)	4186	9606	FUNCTION: Receptor that may have an important role in cell/cell signaling during nervous system formation. {ECO:0000256|ARBA:ARBA00002066}.	3	RESDA1	calcium ion binding [GO:0005509]; G protein-coupled receptor activity [GO:0004930]; secondary active sulfate transmembrane transporter activity [GO:0008271]
Androgen-dependent TFPI-regulating protein	cellular signal transduction/structural	Q96IZ2	https://www.uniprot.org/uniprotkb/Q96IZ2/entry	ADTRP_HUMAN	Androgen-dependent TFPI-regulating protein (Fatty acid esters of hydroxy fatty acids hydrolase ADTRP) (FAHFA hydrolase ADTRP) (EC 3.1.-.-)	44	ADTRP C6orf105	Homo sapiens (Human)	230	9606	FUNCTION: Hydrolyzes bioactive fatty-acid esters of hydroxy-fatty acids (FAHFAs), but not other major classes of lipids (PubMed:27018888). Show a preference for FAHFAs with branching distal from the carboxylate head group of the lipids (PubMed:27018888). Regulates the expression and the cell-associated anticoagulant activity of the inhibitor TFPI in endothelial cells (in vitro) (PubMed:21868574).…	5	ADTRP	hydrolase activity [GO:0016787]
Angiotensin-converting enzyme	cellular signal transduction/structural	P12821	https://www.uniprot.org/uniprotkb/P12821/entry	ACE_HUMAN	Angiotensin-converting enzyme (ACE) (EC 3.4.15.1) (Dipeptidyl carboxypeptidase I) (Kininase II) (CD antigen CD143) [Cleaved into: Angiotensin-converting enzyme, soluble form]	31	ACE DCP DCP1	Homo sapiens (Human)	1306	9606	FUNCTION: Dipeptidyl carboxypeptidase that removes dipeptides from the C-terminus of a variety of circulating hormones, such as angiotensin I, bradykinin or enkephalins, thereby playing a key role in the regulation of blood pressure, electrolyte homeostasis or synaptic plasticity (PubMed:2558109, PubMed:4322742, PubMed:7683654, PubMed:7523412, PubMed:15615692, PubMed:20826823). Composed of two si…	5	ACE	actin binding [GO:0003779]; bradykinin receptor binding [GO:0031711]; calmodulin binding [GO:0005516]; carboxypeptidase activity [GO:0004180]; chloride ion binding [GO:0031404]; endopeptidase activity [GO:0004175]; exopeptidase activity [GO:0008238]; heterocyclic compound binding [GO:1901363]; metallodipeptidase activity [GO:0070573]; metalloendopeptidase activity [GO:0004222]; metallopeptidase a…
Angiotensin-converting enzyme 2	cellular signal transduction/structural	Q9BYF1	https://www.uniprot.org/uniprotkb/Q9BYF1/entry	ACE2_HUMAN	Angiotensin-converting enzyme 2 (EC 3.4.17.23) (Angiotensin-converting enzyme homolog) (ACEH) (Angiotensin-converting enzyme-related carboxypeptidase) (ACE-related carboxypeptidase) (EC 3.4.17.-) (Metalloprotease MPROT15) [Cleaved into: Processed angiotensin-converting enzyme 2]	33	ACE2 UNQ868/PRO1885	Homo sapiens (Human)	805	9606	FUNCTION: Essential counter-regulatory carboxypeptidase of the renin-angiotensin hormone system that is a critical regulator of blood volume, systemic vascular resistance, and thus cardiovascular homeostasis (PubMed:27217402). Converts angiotensin I to angiotensin 1-9, a nine-amino acid peptide with anti-hypertrophic effects in cardiomyocytes, and angiotensin II to angiotensin 1-7, which then act…	5	ACE2	carboxypeptidase activity [GO:0004180]; endopeptidase activity [GO:0004175]; identical protein binding [GO:0042802]; metallocarboxypeptidase activity [GO:0004181]; metallopeptidase activity [GO:0008237]; peptidyl-dipeptidase activity [GO:0008241]; virus receptor activity [GO:0001618]; zinc ion binding [GO:0008270]
Annexin A1	cellular signal transduction/structural	P04083	https://www.uniprot.org/uniprotkb/P04083/entry	ANXA1_HUMAN	Annexin A1 (Annexin I) (Annexin-1) (Calpactin II) (Calpactin-2) (Chromobindin-9) (Lipocortin I) (Phospholipase A2 inhibitory protein) (p35) [Cleaved into: Annexin Ac2-26]	12	ANXA1 ANX1 LPC1	Homo sapiens (Human)	346	9606	FUNCTION: Plays important roles in the innate immune response as effector of glucocorticoid-mediated responses and regulator of the inflammatory process. Has anti-inflammatory activity (PubMed:8425544). Plays a role in glucocorticoid-mediated down-regulation of the early phase of the inflammatory response (By similarity). Contributes to the adaptive immune response by enhancing signaling cascades…	5	ANXA1	cadherin binding involved in cell-cell adhesion [GO:0098641]; calcium ion binding [GO:0005509]; calcium-dependent phospholipid binding [GO:0005544]; calcium-dependent protein binding [GO:0048306]; lipid binding [GO:0008289]; phospholipase A2 inhibitor activity [GO:0019834]; phospholipid binding [GO:0005543]; signaling receptor binding [GO:0005102]
Anosmin-1	cellular signal transduction/structural	P23352	https://www.uniprot.org/uniprotkb/P23352/entry	KALM_HUMAN	Anosmin-1 (Adhesion molecule-like X-linked) (Kallmann syndrome protein)	11	ANOS1 ADMLX KAL KAL1 KALIG1	Homo sapiens (Human)	680	9606	FUNCTION: Has a dual branch-promoting and guidance activity, which may play an important role in the patterning of mitral and tufted cell collaterals to the olfactory cortex (By similarity). Chemoattractant for fetal olfactory epithelial cells. {ECO:0000250, ECO:0000269|PubMed:19696444}.	5	ANOS1	extracellular matrix structural constituent [GO:0005201]; heparin binding [GO:0008201]; serine-type endopeptidase inhibitor activity [GO:0004867]
Anterior gradient protein 3	cellular signal transduction/structural	Q8TD06	https://www.uniprot.org/uniprotkb/Q8TD06/entry	AGR3_HUMAN	Anterior gradient protein 3 (AG-3) (AG3) (hAG-3) (Anterior gradient 3 homolog) (Breast cancer membrane protein 11) (Protein disulfide isomerase family A, member 18)	29	AGR3 BCMP11 PDIA18 UNQ642/PRO1272	Homo sapiens (Human)	166	9606	FUNCTION: Required for calcium-mediated regulation of ciliary beat frequency and mucociliary clearance in the airway. Might be involved in the regulation of intracellular calcium in tracheal epithelial cells. {ECO:0000250|UniProtKB:Q8R3W7}.	5	AGR3	dystroglycan binding [GO:0002162]
AP-2 complex subunit sigma	cellular signal transduction/structural	P53680	https://www.uniprot.org/uniprotkb/P53680/entry	AP2S1_HUMAN	AP-2 complex subunit sigma (Adaptor protein complex AP-2 subunit sigma) (Adaptor-related protein complex 2 subunit sigma) (Clathrin assembly protein 2 sigma small chain) (Clathrin coat assembly protein AP17) (Clathrin coat-associated protein AP17) (HA2 17 kDa subunit) (Plasma membrane adaptor AP-2 17 kDa protein) (Sigma2-adaptin)	28	AP2S1 AP17 CLAPS2	Homo sapiens (Human)	142	9606	FUNCTION: Component of the adaptor protein complex 2 (AP-2). Adaptor protein complexes function in protein Transport via Transport vesicles in different membrane traffic pathways. Adaptor protein complexes are vesicle coat components and appear to be involved in cargo selection and vesicle formation. AP-2 is involved in clathrin-dependent endocytosis in which cargo proteins are incorporated into …	5	AP2S1	clathrin adaptor activity [GO:0035615]
Appetite-regulating hormone	cellular signal transduction/structural	Q9UBU3	https://www.uniprot.org/uniprotkb/Q9UBU3/entry	GHRL_HUMAN	Appetite-regulating hormone (Growth hormone secretagogue) (Growth hormone-releasing peptide) (Motilin-related peptide) (Protein M46) [Cleaved into: Ghrelin-27; Ghrelin-28 (Ghrelin); Obestatin]	29	GHRL MTLRP UNQ524/PRO1066	Homo sapiens (Human)	117	9606	FUNCTION: [Ghrelin-27]: Ghrelin is the ligand for growth hormone secretagogue receptor type 1 (GHSR) (PubMed:10604470). Induces the release of growth hormone from the pituitary (PubMed:10604470). Has an appetite-stimulating effect, induces adiposity and stimulates gastric acid secretion. Involved in growth regulation. {ECO:0000269|PubMed:10604470}.; FUNCTION: [Ghrelin-28]: Ghrelin is the ligand f…	5	GHRL	G protein-coupled receptor binding [GO:0001664]; ghrelin receptor binding [GO:0031768]; growth hormone-releasing hormone activity [GO:0016608]; protein tyrosine kinase activator activity [GO:0030296]
Argininosuccinate synthase	cellular signal transduction/structural	P00966	https://www.uniprot.org/uniprotkb/P00966/entry	ASSY_HUMAN	Argininosuccinate synthase (EC 6.3.4.5) (Citrulline--aspartate ligase)	28	ASS1 ASS	Homo sapiens (Human)	412	9606	FUNCTION: One of the enzymes of the urea cycle, the metabolic pathway transforming neurotoxic amonia produced by protein catabolism into inocuous urea in the liver of ureotelic animals. Catalyzes the formation of arginosuccinate from aspartate, citrulline and ATP and together with ASL it is responsible for the biosynthesis of arginine in most body tissues. {ECO:0000305|PubMed:18473344, ECO:000030…	5	ASS1	amino acid binding [GO:0016597]; argininosuccinate synthase activity [GO:0004055]; ATP binding [GO:0005524]; identical protein binding [GO:0042802]; RNA binding [GO:0003723]; toxic substance binding [GO:0015643]
Argininosuccinate synthase	cellular signal transduction/structural	Q5T6L4	https://www.uniprot.org/uniprotkb/Q5T6L4/entry	Q5T6L4_HUMAN	Argininosuccinate synthase (EC 6.3.4.5) (Citrulline--aspartate ligase)	28	ASS ASS1 hCG_31245	Homo sapiens (Human)	412	9606		5	ASS	argininosuccinate synthase activity [GO:0004055]; ATP binding [GO:0005524]; toxic substance binding [GO:0015643]
Aromatase	cellular signal transduction/structural	P11511	https://www.uniprot.org/uniprotkb/P11511/entry	CP19A_HUMAN	Aromatase (EC 1.14.14.14) (CYPXIX) (Cytochrome P-450AROM) (Cytochrome P450 19A1) (Estrogen synthase)	11	CYP19A1 ARO1 CYAR CYP19	Homo sapiens (Human)	503	9606	FUNCTION: A cytochrome P450 monooxygenase that catalyzes the conversion of C19 androgens, androst-4-ene-3,17-dione (androstenedione) and testosterone to the C18 estrogens, estrone and estradiol, respectively (PubMed:27702664, PubMed:2848247). Catalyzes three successive oxidations of C19 androgens: two conventional oxidations at C19 yielding 19-hydroxy and 19-oxo/19-aldehyde derivatives, followed …	5	CYP19A1	aromatase activity [GO:0070330]; electron transfer activity [GO:0009055]; heme binding [GO:0020037]; iron ion binding [GO:0005506]; oxidoreductase activity, acting on paired donors, with incorporation or reduction of molecular oxygen, reduced flavin or flavoprotein as one donor, and incorporation of one atom of oxygen [GO:0016712]; oxygen binding [GO:0019825]; steroid hydroxylase activity [GO:000…
Arylacetamide deacetylase	cellular signal transduction/structural	P22760	https://www.uniprot.org/uniprotkb/P22760/entry	AAAD_HUMAN	Arylacetamide deacetylase (EC 3.1.1.3)	27	AADAC DAC	Homo sapiens (Human)	399	9606	FUNCTION: Displays cellular triglyceride lipase activity in liver, increases the levels of intracellular fatty acids derived from the hydrolysis of newly formed triglyceride stores and plays a role in very low-density lipoprotein assembly. Displays serine esterase activity in liver. Deacetylates a variety of arylacetamide substrates, including xenobiotic compounds and procarcinogens, converting t…	5	AADAC	catalytic activity [GO:0003824]; deacetylase activity [GO:0019213]; lipase activity [GO:0016298]; serine hydrolase activity [GO:0017171]; triglyceride lipase activity [GO:0004806]
AT-rich interactive domain-containing protein 1A	cellular signal transduction/structural	O14497	https://www.uniprot.org/uniprotkb/O14497/entry	ARI1A_HUMAN	AT-rich interactive domain-containing protein 1A (ARID domain-containing protein 1A) (B120) (BRG1-associated factor 250) (BAF250) (BRG1-associated factor 250a) (BAF250A) (Osa homolog 1) (hOSA1) (SWI-like protein) (SWI/SNF complex protein p270) (SWI/SNF-related, matrix-associated, actin-dependent regulator of chromatin subfamily F member 1) (hELD)	50	ARID1A BAF250 BAF250A C1orf4 OSA1 SMARCF1	Homo sapiens (Human)	2285	9606	FUNCTION: Involved in transcriptional activation and repression of select genes by chromatin remodeling (alteration of DNA-nucleosome topology). Component of SWI/SNF chromatin remodeling complexes that carry out key enzymatic activities, changing chromatin structure by altering DNA-histone contacts within a nucleosome in an ATP-dependent manner. Binds DNA non-specifically. Belongs to the neural p…	5	ARID1A	DNA binding [GO:0003677]; nuclear receptor binding [GO:0016922]; transcription coactivator activity [GO:0003713]
AT-rich interactive domain-containing protein 1B	cellular signal transduction/structural	Q8NFD5	https://www.uniprot.org/uniprotkb/Q8NFD5/entry	ARI1B_HUMAN	AT-rich interactive domain-containing protein 1B (ARID domain-containing protein 1B) (BRG1-associated factor 250b) (BAF250B) (BRG1-binding protein hELD/OSA1) (Osa homolog 2) (hOsa2) (p250R)	50	ARID1B BAF250B DAN15 KIAA1235 OSA2	Homo sapiens (Human)	2319	9606	FUNCTION: Involved in transcriptional activation and repression of select genes by chromatin remodeling (alteration of DNA-nucleosome topology). Component of SWI/SNF chromatin remodeling complexes that carry out key enzymatic activities, changing chromatin structure by altering DNA-histone contacts within a nucleosome in an ATP-dependent manner. Belongs to the neural progenitors-specific chromati…	5	ARID1B	DNA binding [GO:0003677]; transcription coactivator activity [GO:0003713]
AT-rich interactive domain-containing protein 5A	cellular signal transduction/structural	Q03989	https://www.uniprot.org/uniprotkb/Q03989/entry	ARI5A_HUMAN	AT-rich interactive domain-containing protein 5A (ARID domain-containing protein 5A) (Modulator recognition factor 1) (MRF-1)	50	ARID5A MRF1	Homo sapiens (Human)	594	9606	FUNCTION: Binds to AT-rich stretches in the modulator region upstream of the human cytomegalovirus major intermediate early gene enhancer. May act as repressor and down-regulate enhancer-dependent gene expressison (PubMed:8649988). May positively regulate chondrocyte-specific transcription such as of COL2A1 in collaboration with SOX9 and positively regulate histone H3 acetylation at chondrocyte-s…	5	ARID5A	chromatin binding [GO:0003682]; DNA binding [GO:0003677]; identical protein binding [GO:0042802]; nuclear androgen receptor binding [GO:0050681]; nuclear estrogen receptor binding [GO:0030331]; nuclear retinoid X receptor binding [GO:0046965]; nuclear thyroid hormone receptor binding [GO:0046966]; RNA stem-loop binding [GO:0035613]; sequence-specific DNA binding [GO:0043565]; transcription cis-re…
ATP-binding cassette sub-family A member 2	cellular signal transduction/structural	Q9BZC7	https://www.uniprot.org/uniprotkb/Q9BZC7/entry	ABCA2_HUMAN	ATP-binding cassette sub-family A member 2 (EC 7.6.2.-) (ATP-binding cassette transporter 2) (ATP-binding cassette 2)	44	ABCA2 ABC2 KIAA1062	Homo sapiens (Human)	2435	9606	FUNCTION: Probable lipid transporter that modulates cholesterol sequestration in the late endosome/lysosome by regulating the intracellular sphingolipid metabolism, in turn participates in cholesterol homeostasis (PubMed:15238223, PubMed:21810484, PubMed:24201375) (Probable). May alter the transbilayer distribution of ceramide in the intraluminal membrane lipid bilayer, favoring its retention in …	5	ABCA2	ABC-type transporter activity [GO:0140359]; ATP binding [GO:0005524]; ATP hydrolysis activity [GO:0016887]; ATPase-coupled transmembrane transporter activity [GO:0042626]; ceramide floppase activity [GO:0099038]; endopeptidase regulator activity [GO:0061135]; lipid transporter activity [GO:0005319]; nucleotide binding [GO:0000166]
ATP-dependent RNA helicase DDX54	cellular signal transduction/structural	Q8TDD1	https://www.uniprot.org/uniprotkb/Q8TDD1/entry	DDX54_HUMAN	ATP-dependent RNA helicase DDX54 (EC 3.6.4.13) (ATP-dependent RNA helicase DP97) (DEAD box RNA helicase 97 kDa) (DEAD box protein 54)	34	DDX54	Homo sapiens (Human)	881	9606	FUNCTION: Has RNA-dependent ATPase activity. Represses the transcriptional activity of nuclear receptors. {ECO:0000269|PubMed:12466272}.	5	DDX54	ATP binding [GO:0005524]; ATP hydrolysis activity [GO:0016887]; nuclear estrogen receptor binding [GO:0030331]; RNA binding [GO:0003723]; RNA helicase activity [GO:0003724]; signaling receptor binding [GO:0005102]; transcription corepressor activity [GO:0003714]
ATPase family AAA domain-containing protein 3A	cellular signal transduction/structural	Q9NVI7	https://www.uniprot.org/uniprotkb/Q9NVI7/entry	ATD3A_HUMAN	ATPase family AAA domain-containing protein 3A	47	ATAD3A	Homo sapiens (Human)	634	9606	FUNCTION: Essential for mitochondrial network organization, mitochondrial metabolism and cell growth at organism and cellular level. May play an important role in mitochondrial protein synthesis. May also participate in mitochondrial DNA replication. May bind to mitochondrial DNA D-loops and contribute to nucleoid stability. Required for enhanced channeling of cholesterol for hormone-dependent st…	5	ATAD3A	ATP binding [GO:0005524]; ATP hydrolysis activity [GO:0016887]; identical protein binding [GO:0042802]
Atrial natriuretic peptide-converting enzyme	cellular signal transduction/structural	Q9Y5Q5	https://www.uniprot.org/uniprotkb/Q9Y5Q5/entry	CORIN_HUMAN	Atrial natriuretic peptide-converting enzyme (EC 3.4.21.-) (Corin) (Heart-specific serine proteinase ATC2) (Pro-ANP-converting enzyme) (Transmembrane protease serine 10) [Cleaved into: Atrial natriuretic peptide-converting enzyme, N-terminal propeptide; Atrial natriuretic peptide-converting enzyme, activated protease fragment; Atrial natriuretic peptide-converting enzyme, 180 kDa soluble fragment…	46	CORIN CRN TMPRSS10	Homo sapiens (Human)	1042	9606	FUNCTION: Serine-type endopeptidase involved in atrial natriuretic peptide (NPPA) and brain natriuretic peptide (NPPB) processing (PubMed:10880574, PubMed:21288900, PubMed:20489134, PubMed:21763278). Converts through proteolytic cleavage the non-functional propeptides NPPA and NPPB into their active hormones, ANP and BNP(1-32) respectively, thereby regulating blood pressure in the heart and promo…	5	CORIN	endopeptidase activity [GO:0004175]; serine-type endopeptidase activity [GO:0004252]
B-cell translocation gene 1, anti-proliferative	cellular signal transduction/structural	Q6IBC8	https://www.uniprot.org/uniprotkb/Q6IBC8/entry	Q6IBC8_HUMAN	B-cell translocation gene 1, anti-proliferative (B-cell translocation gene 1, anti-proliferative, isoform CRA_b) (BTG1) (BTG1 protein) (cDNA, FLJ93822, Homo sapiens B-cell translocation gene 1, anti-proliferative(BTG1), mRNA)	49	BTG1 hCG_21188	Homo sapiens (Human)	171	9606		2	BTG1
BAG family molecular chaperone regulator 1	cellular signal transduction/structural	Q99933	https://www.uniprot.org/uniprotkb/Q99933/entry	BAG1_HUMAN	BAG family molecular chaperone regulator 1 (BAG-1) (Bcl-2-associated athanogene 1)	44	BAG1 HAP	Homo sapiens (Human)	345	9606	FUNCTION: Co-chaperone for HSP70 and HSC70 chaperone proteins. Acts as a nucleotide-exchange factor (NEF) promoting the release of ADP from the HSP70 and HSC70 proteins thereby triggering client/substrate protein release. Nucleotide release is mediated via its binding to the nucleotide-binding domain (NBD) of HSPA8/HSC70 where as the substrate release is mediated via its binding to the substrate-…	5	BAG1	adenyl-nucleotide exchange factor activity [GO:0000774]; protein-folding chaperone binding [GO:0051087]; ubiquitin protein ligase binding [GO:0031625]
Bardet-Biedl syndrome 1 protein	cellular signal transduction/structural	Q8NFJ9	https://www.uniprot.org/uniprotkb/Q8NFJ9/entry	BBS1_HUMAN	Bardet-Biedl syndrome 1 protein (BBS2-like protein 2)	33	BBS1 BBS2L2	Homo sapiens (Human)	593	9606	FUNCTION: The BBSome complex is thought to function as a coat complex required for sorting of specific membrane proteins to the primary cilia. The BBSome complex is required for ciliogenesis but is dispensable for centriolar satellite function. This ciliogenic function is mediated in part by the Rab8 GDP/GTP exchange factor, which localizes to the basal body and contacts the BBSome. Rab8(GTP) ent…	5	BBS1	patched binding [GO:0005113]; phosphoprotein binding [GO:0051219]; RNA polymerase II-specific DNA-binding transcription factor binding [GO:0061629]; smoothened binding [GO:0005119]
Bardet-Biedl syndrome 9	cellular signal transduction/structural	A0A5F9ZGX9	https://www.uniprot.org/uniprotkb/A0A5F9ZGX9/entry	A0A5F9ZGX9_HUMAN	Bardet-Biedl syndrome 9	24	BBS9	Homo sapiens (Human)	928	9606		1	BBS9
Bardet-Biedl syndrome 9	cellular signal transduction/structural	A0A5F9ZGY2	https://www.uniprot.org/uniprotkb/A0A5F9ZGY2/entry	A0A5F9ZGY2_HUMAN	Bardet-Biedl syndrome 9	24	BBS9	Homo sapiens (Human)	765	9606		1	BBS9
Bardet-Biedl syndrome 9	cellular signal transduction/structural	A0A5F9ZH06	https://www.uniprot.org/uniprotkb/A0A5F9ZH06/entry	A0A5F9ZH06_HUMAN	Bardet-Biedl syndrome 9	24	BBS9	Homo sapiens (Human)	88	9606		1	BBS9
Bardet-Biedl syndrome 9	cellular signal transduction/structural	A0A5F9ZH14	https://www.uniprot.org/uniprotkb/A0A5F9ZH14/entry	A0A5F9ZH14_HUMAN	Bardet-Biedl syndrome 9	24	BBS9	Homo sapiens (Human)	908	9606		1	BBS9
Bardet-Biedl syndrome 9	cellular signal transduction/structural	A0A5F9ZH37	https://www.uniprot.org/uniprotkb/A0A5F9ZH37/entry	A0A5F9ZH37_HUMAN	Bardet-Biedl syndrome 9	24	BBS9	Homo sapiens (Human)	851	9606		1	BBS9
Bardet-Biedl syndrome 9	cellular signal transduction/structural	A0A5F9ZH74	https://www.uniprot.org/uniprotkb/A0A5F9ZH74/entry	A0A5F9ZH74_HUMAN	Bardet-Biedl syndrome 9	24	BBS9	Homo sapiens (Human)	842	9606		1	BBS9
Bardet-Biedl syndrome 9	cellular signal transduction/structural	A0A5F9ZHE7	https://www.uniprot.org/uniprotkb/A0A5F9ZHE7/entry	A0A5F9ZHE7_HUMAN	Bardet-Biedl syndrome 9	24	BBS9	Homo sapiens (Human)	871	9606		1	BBS9
Bardet-Biedl syndrome 9	cellular signal transduction/structural	A0A5F9ZHP5	https://www.uniprot.org/uniprotkb/A0A5F9ZHP5/entry	A0A5F9ZHP5_HUMAN	Bardet-Biedl syndrome 9	24	BBS9	Homo sapiens (Human)	795	9606		1	BBS9
Bardet-Biedl syndrome 9	cellular signal transduction/structural	C9JJ08	https://www.uniprot.org/uniprotkb/C9JJ08/entry	C9JJ08_HUMAN	Bardet-Biedl syndrome 9	24	BBS9	Homo sapiens (Human)	97	9606		1	BBS9
Bardet-Biedl syndrome 9	cellular signal transduction/structural	F8WCG5	https://www.uniprot.org/uniprotkb/F8WCG5/entry	F8WCG5_HUMAN	Bardet-Biedl syndrome 9	24	BBS9	Homo sapiens (Human)	460	9606		1	BBS9
Bardet-Biedl syndrome 9	cellular signal transduction/structural	H7BZ69	https://www.uniprot.org/uniprotkb/H7BZ69/entry	H7BZ69_HUMAN	Bardet-Biedl syndrome 9	24	BBS9	Homo sapiens (Human)	454	9606		1	BBS9
Basigin	cellular signal transduction/structural	P35613	https://www.uniprot.org/uniprotkb/P35613/entry	BASI_HUMAN	Basigin (5F7) (Collagenase stimulatory factor) (Extracellular matrix metalloproteinase inducer) (EMMPRIN) (Hepatoma-associated antigen) (HAb18G) (Leukocyte activation antigen M6) (OK blood group antigen) (Tumor cell-derived collagenase stimulatory factor) (TCSF) (CD antigen CD147)	9	BSG UNQ6505/PRO21383	Homo sapiens (Human)	385	9606	FUNCTION: [Isoform 1]: Essential for normal retinal maturation and development (By similarity). Acts as a retinal cell surface receptor for NXNL1 and plays an important role in NXNL1-mediated survival of retinal cone photoreceptors (PubMed:25957687). In association with glucose transporter SLC16A1/GLUT1 and NXNL1, promotes retinal cone survival by enhancing aerobic glycolysis and accelerating the…	5	BSG	cadherin binding [GO:0045296]; mannose binding [GO:0005537]; signaling receptor activity [GO:0038023]; virus receptor activity [GO:0001618]
Beta-1,3-galactosyl-O-glycosyl-glycoprotein beta-1,6-N-acetylglucosaminyltransferase 4	cellular signal transduction/structural	Q9P109	https://www.uniprot.org/uniprotkb/Q9P109/entry	GCNT4_HUMAN	Beta-1,3-galactosyl-O-glycosyl-glycoprotein beta-1,6-N-acetylglucosaminyltransferase 4 (EC 2.4.1.102) (Core 2-branching enzyme 3) (Core2-GlcNAc-transferase 3) (C2GnT3)	88	GCNT4	Homo sapiens (Human)	453	9606	FUNCTION: Glycosyltransferase that mediates core 2 O-glycan branching, an important step in mucin-type biosynthesis. Does not have core 4 O-glycan or I-branching enzyme activity. {ECO:0000269|PubMed:10753916}.	5	GCNT4	acetylglucosaminyltransferase activity [GO:0008375]; beta-1,3-galactosyl-O-glycosyl-glycoprotein beta-1,6-N-acetylglucosaminyltransferase activity [GO:0003829]; N-acetyllactosaminide beta-1,6-N-acetylglucosaminyltransferase activity [GO:0008109]
Beta-arrestin-1	cellular signal transduction/structural	P49407	https://www.uniprot.org/uniprotkb/P49407/entry	ARRB1_HUMAN	Beta-arrestin-1 (Arrestin beta-1) (Non-visual arrestin-2)	17	ARRB1 ARR1	Homo sapiens (Human)	418	9606	FUNCTION: Functions in regulating agonist-mediated G-protein coupled receptor (GPCR) signaling by mediating both receptor desensitization and resensitization processes. During homologous desensitization, beta-arrestins bind to the GPRK-phosphorylated receptor and sterically preclude its coupling to the cognate G-protein; the binding appears to require additional receptor determinants exposed only…	5	ARRB1	angiotensin receptor binding [GO:0031701]; arrestin family protein binding [GO:1990763]; enzyme inhibitor activity [GO:0004857]; G protein-coupled receptor binding [GO:0001664]; GTPase activator activity [GO:0005096]; insulin-like growth factor receptor binding [GO:0005159]; transcription coactivator activity [GO:0003713]; ubiquitin protein ligase binding [GO:0031625]
Beta-arrestin-2	cellular signal transduction/structural	P32121	https://www.uniprot.org/uniprotkb/P32121/entry	ARRB2_HUMAN	Beta-arrestin-2 (Arrestin beta-2) (Non-visual arrestin-3)	17	ARRB2 ARB2 ARR2	Homo sapiens (Human)	409	9606	FUNCTION: Functions in regulating agonist-mediated G-protein coupled receptor (GPCR) signaling by mediating both receptor desensitization and resensitization processes. During homologous desensitization, beta-arrestins bind to the GPRK-phosphorylated receptor and sterically preclude its coupling to the cognate G-protein; the binding appears to require additional receptor determinants exposed only…	5	ARRB2	14-3-3 protein binding [GO:0071889]; alpha-1A adrenergic receptor binding [GO:0031691]; alpha-1B adrenergic receptor binding [GO:0031692]; angiotensin receptor binding [GO:0031701]; arrestin family protein binding [GO:1990763]; D1 dopamine receptor binding [GO:0031748]; enzyme binding [GO:0019899]; follicle-stimulating hormone receptor binding [GO:0031762]; G protein-coupled receptor binding [GO:…
Beta-secretase 2	cellular signal transduction/structural	Q9Y5Z0	https://www.uniprot.org/uniprotkb/Q9Y5Z0/entry	BACE2_HUMAN	Beta-secretase 2 (EC 3.4.23.45) (Aspartic-like protease 56 kDa) (Aspartyl protease 1) (ASP1) (Asp 1) (Beta-site amyloid precursor protein cleaving enzyme 2) (Beta-site APP cleaving enzyme 2) (Down region aspartic protease) (DRAP) (Memapsin-1) (Membrane-associated aspartic protease 1) (Theta-secretase)	18	BACE2 AEPLC ALP56 ASP21 CDA13 UNQ418/PRO852	Homo sapiens (Human)	518	9606	FUNCTION: Responsible for the proteolytic processing of the amyloid precursor protein (APP). Cleaves APP, between residues 690 and 691, leading to the generation and extracellular release of beta-cleaved soluble APP, and a corresponding cell-associated C-terminal fragment which is later released by gamma-secretase. It has also been shown that it can cleave APP between residues 671 and 672 (PubMed…	5	BACE2	aspartic-type endopeptidase activity [GO:0004190]
Bifunctional 3'-phosphoadenosine 5'-phosphosulfate synthase 2	cellular signal transduction/structural	O95340	https://www.uniprot.org/uniprotkb/O95340/entry	PAPS2_HUMAN	Bifunctional 3'-phosphoadenosine 5'-phosphosulfate synthase 2 (PAPS synthase 2) (PAPSS 2) (Sulfurylase kinase 2) (SK 2) (SK2) [Includes: Sulfate adenylyltransferase (EC 2.7.7.4) (ATP-sulfurylase) (Sulfate adenylate transferase) (SAT); Adenylyl-sulfate kinase (EC 2.7.1.25) (3'-phosphoadenosine-5'-phosphosulfate synthase) (APS kinase) (Adenosine-5'-phosphosulfate 3'-phosphotransferase) (Adenylylsul…	63	PAPSS2 ATPSK2	Homo sapiens (Human)	614	9606	FUNCTION: Bifunctional enzyme with both ATP sulfurylase and APS kinase activity, which mediates two steps in the sulfate activation pathway. The first step is the transfer of a sulfate group to ATP to yield adenosine 5'-phosphosulfate (APS), and the second step is the transfer of a phosphate group from ATP to APS yielding 3'-phosphoadenylylsulfate/PAPS, the activated sulfate donor used by sulfotr…	5	PAPSS2	adenylylsulfate kinase activity [GO:0004020]; ATP binding [GO:0005524]; nucleotidyltransferase activity [GO:0016779]; sulfate adenylyltransferase (ATP) activity [GO:0004781]
Branched-chain-amino-acid aminotransferase, mitochondrial	cellular signal transduction/structural	O15382	https://www.uniprot.org/uniprotkb/O15382/entry	BCAT2_HUMAN	Branched-chain-amino-acid aminotransferase, mitochondrial (BCAT(m)) (EC 2.6.1.42) (Placental protein 18) (PP18)	59	BCAT2 BCATM BCT2 ECA40	Homo sapiens (Human)	392	9606	FUNCTION: Catalyzes the first reaction in the catabolism of the essential branched chain amino acids leucine, isoleucine, and valine (PubMed:8702755, PubMed:25653144, PubMed:17050531). May also function as a transporter of branched chain alpha-keto acids (By similarity). {ECO:0000250|UniProtKB:O35854, ECO:0000269|PubMed:17050531, ECO:0000269|PubMed:25653144, ECO:0000269|PubMed:8702755}.	5	BCAT2	branched-chain-amino-acid transaminase activity [GO:0004084]; L-isoleucine transaminase activity [GO:0052656]; L-leucine transaminase activity [GO:0052654]; L-leucine:2-oxoglutarate aminotransferase activity [GO:0050048]; L-valine transaminase activity [GO:0052655]
BRCA2-interacting transcriptional repressor EMSY	cellular signal transduction/structural	Q7Z589	https://www.uniprot.org/uniprotkb/Q7Z589/entry	EMSY_HUMAN	BRCA2-interacting transcriptional repressor EMSY	49	EMSY C11orf30 GL002	Homo sapiens (Human)	1322	9606	FUNCTION: Regulator which is able to repress transcription, possibly via its interaction with a multiprotein chromatin remodeling complex that modifies the chromatin (PubMed:14651845). Its interaction with BRCA2 suggests that it may play a central role in the DNA repair function of BRCA2 (PubMed:14651845). Mediates ligand-dependent transcriptional activation by nuclear hormone receptors (PubMed:1…	5	EMSY
Bromodomain-containing protein 8	cellular signal transduction/structural	Q9H0E9	https://www.uniprot.org/uniprotkb/Q9H0E9/entry	BRD8_HUMAN	Bromodomain-containing protein 8 (Skeletal muscle abundant protein) (Skeletal muscle abundant protein 2) (Thyroid hormone receptor coactivating protein of 120 kDa) (TrCP120) (p120)	34	BRD8 SMAP SMAP2	Homo sapiens (Human)	1235	9606	FUNCTION: May act as a coactivator during transcriptional activation by hormone-activated nuclear receptors (NR). Isoform 2 stimulates transcriptional activation by AR/DHTR, ESR1/NR3A1, RXRA/NR2B1 and THRB/ERBA2. At least isoform 1 and isoform 2 are components of the NuA4 histone acetyltransferase (HAT) complex which is involved in transcriptional activation of select genes principally by acetyla…	5	BRD8	nuclear receptor coactivator activity [GO:0030374]; nuclear thyroid hormone receptor binding [GO:0046966]
C-C motif chemokine 25	cellular signal transduction/structural	O15444	https://www.uniprot.org/uniprotkb/O15444/entry	CCL25_HUMAN	C-C motif chemokine 25 (Chemokine TECK) (Small-inducible cytokine A25) (Thymus-expressed chemokine)	24	CCL25 SCYA25 TECK	Homo sapiens (Human)	150	9606	FUNCTION: Potentially involved in T-cell development. Recombinant protein shows chemotactic activity on thymocytes, macrophages, THP-1 cells, and dendritics cells but is inactive on peripheral blood lymphocytes and neutrophils. Binds to CCR9. Isoform 2 is an antagonist of isoform 1. Binds to atypical chemokine receptor ACKR4 and mediates the recruitment of beta-arrestin (ARRB1/2) to ACKR4.	5	CCL25	CCR chemokine receptor binding [GO:0048020]; CCR10 chemokine receptor binding [GO:0031735]; chemokine activity [GO:0008009]; chemokine receptor binding [GO:0042379]; hormone activity [GO:0005179]
C-terminal-binding protein 1	cellular signal transduction/structural	Q13363	https://www.uniprot.org/uniprotkb/Q13363/entry	CTBP1_HUMAN	C-terminal-binding protein 1 (CtBP1) (EC 1.1.1.-)	30	CTBP1 CTBP	Homo sapiens (Human)	440	9606	FUNCTION: Corepressor targeting diverse transcription regulators such as GLIS2 or BCL6. Has dehydrogenase activity. Involved in controlling the equilibrium between tubular and stacked structures in the Golgi complex. Functions in brown adipose tissue (BAT) differentiation. {ECO:0000269|PubMed:12419229, ECO:0000269|PubMed:15542832, ECO:0000269|PubMed:18212045, ECO:0000269|PubMed:19103759, ECO:0000…	5	CTBP1	chromatin binding [GO:0003682]; DNA-binding transcription factor binding [GO:0140297]; identical protein binding [GO:0042802]; NAD binding [GO:0051287]; oxidoreductase activity, acting on the CH-OH group of donors, NAD or NADP as acceptor [GO:0016616]; protein domain specific binding [GO:0019904]; RNA polymerase II-specific DNA-binding transcription factor binding [GO:0061629]; transcription coac…
CAAX prenyl protease 1 homolog	cellular signal transduction/structural	O75844	https://www.uniprot.org/uniprotkb/O75844/entry	FACE1_HUMAN	CAAX prenyl protease 1 homolog (EC 3.4.24.84) (Farnesylated proteins-converting enzyme 1) (FACE-1) (Prenyl protein-specific endoprotease 1) (Zinc metalloproteinase Ste24 homolog)	32	ZMPSTE24 FACE1 STE24	Homo sapiens (Human)	475	9606	FUNCTION: Transmembrane metalloprotease whose catalytic activity is critical for processing lamin A/LMNA on the inner nuclear membrane and clearing clogged translocons on the endoplasmic reticulum (PubMed:33315887, PubMed:33293369). Proteolytically removes the C-terminal three residues of farnesylated proteins (PubMed:33315887, PubMed:33293369). Plays also an antiviral role independently of its p…	5	ZMPSTE24	double-stranded DNA binding [GO:0003690]; metal ion binding [GO:0046872]; metalloendopeptidase activity [GO:0004222]; metalloexopeptidase activity [GO:0008235]
Cadherin-23	cellular signal transduction/structural	Q9H251	https://www.uniprot.org/uniprotkb/Q9H251/entry	CAD23_HUMAN	Cadherin-23 (Otocadherin)	13	CDH23 KIAA1774 KIAA1812 UNQ1894/PRO4340	Homo sapiens (Human)	3354	9606	FUNCTION: Cadherins are calcium-dependent cell adhesion proteins. They preferentially interact with themselves in a homophilic manner in connecting cells. CDH23 is required for establishing and/or maintaining the proper organization of the stereocilia bundle of hair cells in the cochlea and the vestibule during late embryonic/early postnatal development. It is part of the functional network forme…	5	CDH23	cadherin binding [GO:0045296]; calcium ion binding [GO:0005509]
Calcipressin-2	cellular signal transduction/structural	Q14206	https://www.uniprot.org/uniprotkb/Q14206/entry	RCAN2_HUMAN	Calcipressin-2 (Down syndrome candidate region 1-like 1) (Myocyte-enriched calcineurin-interacting protein 2) (MCIP2) (Regulator of calcineurin 2) (Thyroid hormone-responsive protein ZAKI-4)	16	RCAN2 DSCR1L1 ZAKI4	Homo sapiens (Human)	197	9606	FUNCTION: Inhibits calcineurin-dependent transcriptional responses by binding to the catalytic domain of calcineurin A. Could play a role during central nervous system development.	4	RCAN2	calcium-dependent protein serine/threonine phosphatase regulator activity [GO:0008597]; nucleic acid binding [GO:0003676]
Calcium binding and coiled-coil domain 1, isoform CRA_b	cellular signal transduction/structural	A0A024RAZ1	https://www.uniprot.org/uniprotkb/A0A024RAZ1/entry	A0A024RAZ1_HUMAN	Calcium binding and coiled-coil domain 1, isoform CRA_b	56	CALCOCO1 hCG_23360	Homo sapiens (Human)	691	9606		2	CALCOCO1	chromatin binding [GO:0003682]; metal ion binding [GO:0046872]; transcription coactivator activity [GO:0003713]
Calcium binding protein 39, isoform CRA_a	cellular signal transduction/structural	A0A024R496	https://www.uniprot.org/uniprotkb/A0A024R496/entry	A0A024R496_HUMAN	Calcium binding protein 39, isoform CRA_a	42	CAB39 hCG_34334	Homo sapiens (Human)	341	9606	FUNCTION: Component of a complex that binds and activates STK11/LKB1. In the complex, required to stabilize the interaction between CAB39/MO25 (CAB39/MO25alpha or CAB39L/MO25beta) and STK11/LKB1. {ECO:0000256|ARBA:ARBA00025206}.	2	CAB39
Calcium-activated potassium channel subunit beta-1	cellular signal transduction/structural	Q16558	https://www.uniprot.org/uniprotkb/Q16558/entry	KCMB1_HUMAN	Calcium-activated potassium channel subunit beta-1 (BK channel subunit beta-1) (BKbeta) (BKbeta1) (Hbeta1) (Calcium-activated potassium channel, subfamily M subunit beta-1) (Calcium-activated potassium channel subunit beta) (Charybdotoxin receptor subunit beta-1) (K(VCA)beta-1) (Maxi K channel subunit beta-1) (Slo-beta-1) (Slo-beta)	52	KCNMB1	Homo sapiens (Human)	191	9606	FUNCTION: Regulatory subunit of the calcium activated potassium KCNMA1 (maxiK) channel. Modulates the calcium sensitivity and gating kinetics of KCNMA1, thereby contributing to KCNMA1 channel diversity. Increases the apparent Ca(2+)/voltage sensitivity of the KCNMA1 channel. It also modifies KCNMA1 channel kinetics and alters its pharmacological properties. It slows down the activation and the de…	5	KCNMB1	calcium-activated potassium channel activity [GO:0015269]; potassium channel regulator activity [GO:0015459]
Calcium-binding and coiled-coil domain-containing protein 1	cellular signal transduction/structural	Q9P1Z2	https://www.uniprot.org/uniprotkb/Q9P1Z2/entry	CACO1_HUMAN	Calcium-binding and coiled-coil domain-containing protein 1 (Calphoglin) (Coiled-coil coactivator protein) (Sarcoma antigen NY-SAR-3)	61	CALCOCO1 KIAA1536 PP13275 UNQ2436/PRO4996	Homo sapiens (Human)	691	9606	FUNCTION: Functions as a coactivator for aryl hydrocarbon and nuclear receptors (NR). Recruited to promoters through its contact with the N-terminal basic helix-loop-helix-Per-Arnt-Sim (PAS) domain of transcription factors or coactivators, such as NCOA2. During ER-activation acts synergistically in combination with other NCOA2-binding proteins, such as EP300, CREBBP and CARM1. Involved in the tra…	5	CALCOCO1	beta-catenin binding [GO:0008013]; chromatin binding [GO:0003682]; metal ion binding [GO:0046872]; nuclear receptor coactivator activity [GO:0030374]; RNA polymerase II cis-regulatory region sequence-specific DNA binding [GO:0000978]; sequence-specific DNA binding [GO:0043565]; transcription cis-regulatory region binding [GO:0000976]; transcription coactivator activity [GO:0003713]; transcription…
Calcium-binding protein 39	cellular signal transduction/structural	Q9Y376	https://www.uniprot.org/uniprotkb/Q9Y376/entry	CAB39_HUMAN	Calcium-binding protein 39 (MO25alpha) (Protein Mo25)	28	CAB39 MO25 CGI-66	Homo sapiens (Human)	341	9606	FUNCTION: Component of a complex that binds and activates STK11/LKB1. In the complex, required to stabilize the interaction between CAB39/MO25 (CAB39/MO25alpha or CAB39L/MO25beta) and STK11/LKB1. {ECO:0000269|PubMed:19892943}.	5	CAB39	kinase binding [GO:0019900]; protein kinase activator activity [GO:0030295]; protein serine/threonine kinase activator activity [GO:0043539]
Calcium/calmodulin-dependent protein kinase type 1	cellular signal transduction/structural	Q14012	https://www.uniprot.org/uniprotkb/Q14012/entry	KCC1A_HUMAN	Calcium/calmodulin-dependent protein kinase type 1 (EC 2.7.11.17) (CaM kinase I) (CaM-KI) (CaM kinase I alpha) (CaMKI-alpha)	52	CAMK1	Homo sapiens (Human)	370	9606	FUNCTION: Calcium/calmodulin-dependent protein kinase that operates in the calcium-triggered CaMKK-CaMK1 signaling cascade and, upon calcium influx, regulates transcription activators activity, cell cycle, hormone production, cell differentiation, actin filament organization and neurite outgrowth. Recognizes the substrate consensus sequence [MVLIF]-x-R-x(2)-[ST]-x(3)-[MVLIF]. Regulates axonal ext…	5	CAMK1	ATP binding [GO:0005524]; calmodulin binding [GO:0005516]; calmodulin-dependent protein kinase activity [GO:0004683]; protein serine kinase activity [GO:0106310]
Calmodulin-lysine N-methyltransferase	cellular signal transduction/structural	Q7Z624	https://www.uniprot.org/uniprotkb/Q7Z624/entry	CMKMT_HUMAN	Calmodulin-lysine N-methyltransferase (CLNMT) (CaM KMT) (EC 2.1.1.60)	39	CAMKMT C2orf34 CLNMT	Homo sapiens (Human)	323	9606	FUNCTION: Catalyzes the trimethylation of 'Lys-116' in calmodulin. {ECO:0000269|PubMed:20975703}.	5	CAMKMT	calmodulin-lysine N-methyltransferase activity [GO:0018025]; heat shock protein binding [GO:0031072]
Calreticulin	cellular signal transduction/structural	V9HW88	https://www.uniprot.org/uniprotkb/V9HW88/entry	V9HW88_HUMAN	Calreticulin	13	HEL-S-99n CALR hCG_172487	Homo sapiens (Human)	417	9606		5	HEL-S-99n	calcium ion binding [GO:0005509]; carbohydrate binding [GO:0030246]; hormone binding [GO:0042562]; iron ion binding [GO:0005506]; mRNA binding [GO:0003729]; peptide binding [GO:0042277]; unfolded protein binding [GO:0051082]
Calreticulin	cellular signal transduction/structural	P27797	https://www.uniprot.org/uniprotkb/P27797/entry	CALR_HUMAN	Calreticulin (CRP55) (Calregulin) (Endoplasmic reticulum resident protein 60) (ERp60) (HACBP) (grp60)	14	CALR CRTC	Homo sapiens (Human)	417	9606	FUNCTION: Calcium-binding chaperone that promotes folding, oligomeric assembly and quality control in the endoplasmic reticulum (ER) via the calreticulin/calnexin cycle. This lectin interacts transiently with almost all of the monoglucosylated glycoproteins that are synthesized in the ER (PubMed:7876246). Interacts with the DNA-binding domain of NR3C1 and mediates its nuclear export (PubMed:11149…	5	CALR	calcium ion binding [GO:0005509]; carbohydrate binding [GO:0030246]; complement component C1q complex binding [GO:0001849]; DNA binding [GO:0003677]; hormone binding [GO:0042562]; integrin binding [GO:0005178]; iron ion binding [GO:0005506]; mRNA binding [GO:0003729]; nuclear androgen receptor binding [GO:0050681]; nuclear export signal receptor activity [GO:0005049]; peptide binding [GO:0042277]…
cAMP-dependent protein kinase	cellular signal transduction/structural	A0A024R7J0	https://www.uniprot.org/uniprotkb/A0A024R7J0/entry	A0A024R7J0_HUMAN	cAMP-dependent protein kinase (EC 2.7.11.11)	31	PRKACA hCG_27521	Homo sapiens (Human)	351	9606		5	PRKACA	AMP-activated protein kinase activity [GO:0004679]; ATP binding [GO:0005524]; cAMP-dependent protein kinase activity [GO:0004691]; magnesium ion binding [GO:0000287]; manganese ion binding [GO:0030145]; phosphatase activator activity [GO:0019211]; protein domain specific binding [GO:0019904]; protein kinase A regulatory subunit binding [GO:0034237]
cAMP-dependent protein kinase catalytic subunit alpha	cellular signal transduction/structural	P17612	https://www.uniprot.org/uniprotkb/P17612/entry	KAPCA_HUMAN	cAMP-dependent protein kinase catalytic subunit alpha (PKA C-alpha) (EC 2.7.11.11)	55	PRKACA PKACA	Homo sapiens (Human)	351	9606	FUNCTION: Phosphorylates a large number of substrates in the cytoplasm and the nucleus (PubMed:15642694, PubMed:15905176, PubMed:16387847, PubMed:17333334, PubMed:17565987, PubMed:17693412, PubMed:18836454, PubMed:19949837, PubMed:20356841, PubMed:21085490, PubMed:21514275, PubMed:21812984). Phosphorylates CDC25B, ABL1, NFKB1, CLDN3, PSMC5/RPT6, PJA2, RYR2, RORA, SOX9 and VASP (PubMed:15642694, P…	5	PRKACA	AMP-activated protein kinase activity [GO:0004679]; ATP binding [GO:0005524]; cAMP-dependent protein kinase activity [GO:0004691]; magnesium ion binding [GO:0000287]; manganese ion binding [GO:0030145]; phosphatase activator activity [GO:0019211]; protein domain specific binding [GO:0019904]; protein kinase A regulatory subunit binding [GO:0034237]; protein kinase activity [GO:0004672]; protein k…
cAMP-dependent protein kinase type I-alpha regulatory subunit	cellular signal transduction/structural	P10644	https://www.uniprot.org/uniprotkb/P10644/entry	KAP0_HUMAN	cAMP-dependent protein kinase type I-alpha regulatory subunit (Tissue-specific extinguisher 1) (TSE1)	63	PRKAR1A PKR1 PRKAR1 TSE1	Homo sapiens (Human)	381	9606	FUNCTION: Regulatory subunit of the cAMP-dependent protein kinases involved in cAMP signaling in cells. {ECO:0000269|PubMed:16491121, ECO:0000269|PubMed:20215566, ECO:0000269|PubMed:26405036}.	5	PRKAR1A	cAMP binding [GO:0030552]; cAMP-dependent protein kinase inhibitor activity [GO:0004862]; cAMP-dependent protein kinase regulator activity [GO:0008603]; protein domain specific binding [GO:0019904]; protein kinase A catalytic subunit binding [GO:0034236]; ubiquitin protein ligase binding [GO:0031625]
cAMP-dependent protein kinase type II-beta regulatory subunit	cellular signal transduction/structural	P31323	https://www.uniprot.org/uniprotkb/P31323/entry	KAP3_HUMAN	cAMP-dependent protein kinase type II-beta regulatory subunit	62	PRKAR2B	Homo sapiens (Human)	418	9606	FUNCTION: Regulatory subunit of the cAMP-dependent protein kinases involved in cAMP signaling in cells. Type II regulatory chains mediate membrane association by binding to anchoring proteins, including the MAP2 kinase.	5	PRKAR2B	cAMP binding [GO:0030552]; cAMP-dependent protein kinase inhibitor activity [GO:0004862]; cAMP-dependent protein kinase regulator activity [GO:0008603]; protein domain specific binding [GO:0019904]; protein kinase A catalytic subunit binding [GO:0034236]; ubiquitin protein ligase binding [GO:0031625]
cAMP-specific 3',5'-cyclic phosphodiesterase 4D	cellular signal transduction/structural	Q08499	https://www.uniprot.org/uniprotkb/Q08499/entry	PDE4D_HUMAN	cAMP-specific 3',5'-cyclic phosphodiesterase 4D (EC 3.1.4.53) (DPDE3) (PDE43)	49	PDE4D DPDE3	Homo sapiens (Human)	809	9606	FUNCTION: Hydrolyzes the second messenger cAMP, which is a key regulator of many important physiological processes. {ECO:0000269|PubMed:15260978, ECO:0000269|PubMed:15576036, ECO:0000269|PubMed:9371713}.	5	PDE4D	3',5'-cyclic-AMP phosphodiesterase activity [GO:0004115]; 3',5'-cyclic-nucleotide phosphodiesterase activity [GO:0004114]; ATPase binding [GO:0051117]; beta-2 adrenergic receptor binding [GO:0031698]; cAMP binding [GO:0030552]; enzyme binding [GO:0019899]; heterocyclic compound binding [GO:1901363]; metal ion binding [GO:0046872]; scaffold protein binding [GO:0097110]; transmembrane transporter b…
Carbamoyl-phosphate synthase [ammonia], mitochondrial	cellular signal transduction/structural	P31327	https://www.uniprot.org/uniprotkb/P31327/entry	CPSM_HUMAN	Carbamoyl-phosphate synthase [ammonia], mitochondrial (EC 6.3.4.16) (Carbamoyl-phosphate synthetase I) (CPSase I)	55	CPS1	Homo sapiens (Human)	1500	9606	FUNCTION: Involved in the urea cycle of ureotelic animals where the enzyme plays an important role in removing excess ammonia from the cell.	5	CPS1	ATP binding [GO:0005524]; calcium ion binding [GO:0005509]; carbamoyl-phosphate synthase (ammonia) activity [GO:0004087]; carbamoyl-phosphate synthase (glutamine-hydrolyzing) activity [GO:0004088]; endopeptidase activity [GO:0004175]; glutamate binding [GO:0016595]; metal ion binding [GO:0046872]; modified amino acid binding [GO:0072341]; phospholipid binding [GO:0005543]; potassium ion binding […
Carbamoyl-phosphate synthetase 1, mitochondrial, isoform CRA_a	cellular signal transduction/structural	A0A024R454	https://www.uniprot.org/uniprotkb/A0A024R454/entry	A0A024R454_HUMAN	Carbamoyl-phosphate synthetase 1, mitochondrial, isoform CRA_a	63	CPS1 hCG_16718	Homo sapiens (Human)	1500	9606		4	CPS1	ATP binding [GO:0005524]; calcium ion binding [GO:0005509]; carbamoyl-phosphate synthase (ammonia) activity [GO:0004087]; carbamoyl-phosphate synthase (glutamine-hydrolyzing) activity [GO:0004088]; endopeptidase activity [GO:0004175]; glutamate binding [GO:0016595]; phospholipid binding [GO:0005543]; protein-containing complex binding [GO:0044877]
Carbohydrate sulfotransferase 10	cellular signal transduction/structural	O43529	https://www.uniprot.org/uniprotkb/O43529/entry	CHSTA_HUMAN	Carbohydrate sulfotransferase 10 (EC 2.8.2.-) (HNK-1 sulfotransferase) (HNK-1ST) (HNK1ST) (HuHNK-1ST)	34	CHST10	Homo sapiens (Human)	356	9606	FUNCTION: Catalyzes the transfer of sulfate from 3'-phosphoadenylyl sulfate (PAPS) to position 3 of terminal glucuronic acid of both protein- and lipid-linked oligosaccharides. Participates in biosynthesis of HNK-1 carbohydrate structure 3-O-sulfo-beta-D-GlcA-(1->3)-beta-D-Gal-(1->4)-D-GlcNAc-R, a sulfated glucuronyl-lactosaminyl residue carried by many neural recognition molecules, which is invo…	5	CHST10	HNK-1 sulfotransferase activity [GO:0016232]; sulfotransferase activity [GO:0008146]
Carbohydrate sulfotransferase 8	cellular signal transduction/structural	Q9H2A9	https://www.uniprot.org/uniprotkb/Q9H2A9/entry	CHST8_HUMAN	Carbohydrate sulfotransferase 8 (EC 2.8.2.-) (GalNAc-4-O-sulfotransferase 1) (GalNAc-4-ST1) (GalNAc4ST-1) (N-acetylgalactosamine-4-O-sulfotransferase 1)	33	CHST8	Homo sapiens (Human)	424	9606	FUNCTION: Catalyzes the transfer of sulfate to position 4 of non-reducing N-acetylgalactosamine (GalNAc) residues in both N-glycans and O-glycans. Required for biosynthesis of glycoprotein hormones lutropin and thyrotropin, by mediating sulfation of their carbohydrate structures. Only active against terminal GalNAcbeta1,GalNAcbeta. Not active toward chondroitin. {ECO:0000269|PubMed:10988300, ECO:…	5	CHST8	N-acetylgalactosamine 4-O-sulfotransferase activity [GO:0001537]; sulfotransferase activity [GO:0008146]
Carbohydrate sulfotransferase 9	cellular signal transduction/structural	Q7L1S5	https://www.uniprot.org/uniprotkb/Q7L1S5/entry	CHST9_HUMAN	Carbohydrate sulfotransferase 9 (EC 2.8.2.-) (GalNAc-4-O-sulfotransferase 2) (GalNAc-4-ST2) (GalNAc4ST-2) (N-acetylgalactosamine-4-O-sulfotransferase 2)	33	CHST9 UNQ2549/PRO6175	Homo sapiens (Human)	443	9606	FUNCTION: Catalyzes the transfer of sulfate to position 4 of non-reducing N-acetylgalactosamine (GalNAc) residues in both N-glycans and O-glycans. Participates in biosynthesis of glycoprotein hormones lutropin and thyrotropin, by mediating sulfation of their carbohydrate structures. Has a higher activity toward carbonic anhydrase VI than toward lutropin. Only active against terminal GalNAcbeta1,G…	5	CHST9	chondroitin 4-sulfotransferase activity [GO:0047756]; N-acetylgalactosamine 4-O-sulfotransferase activity [GO:0001537]; sulfotransferase activity [GO:0008146]
Carboxypeptidase E	cellular signal transduction/structural	P16870	https://www.uniprot.org/uniprotkb/P16870/entry	CBPE_HUMAN	Carboxypeptidase E (CPE) (EC 3.4.17.10) (Carboxypeptidase H) (CPH) (Enkephalin convertase) (Prohormone-processing carboxypeptidase)	20	CPE	Homo sapiens (Human)	476	9606	FUNCTION: Sorting receptor that directs prohormones to the regulated secretory pathway. Acts also as a prohormone processing enzyme in neuro/endocrine cells, removing dibasic residues from the C-terminal end of peptide hormone precursors after initial endoprotease cleavage. {ECO:0000250|UniProtKB:Q00493}.	5	CPE	carboxypeptidase activity [GO:0004180]; cell adhesion molecule binding [GO:0050839]; metallocarboxypeptidase activity [GO:0004181]; molecular function activator activity [GO:0140677]; neurexin family protein binding [GO:0042043]; zinc ion binding [GO:0008270]
Carboxypeptidase E	cellular signal transduction/structural	A0A384N679	https://www.uniprot.org/uniprotkb/A0A384N679/entry	A0A384N679_HUMAN	Carboxypeptidase E (EC 3.4.17.10) (Carboxypeptidase H) (Enkephalin convertase) (Prohormone-processing carboxypeptidase)	20		Homo sapiens (Human)	476	9606	FUNCTION: Sorting receptor that directs prohormones to the regulated secretory pathway. Acts also as a prohormone processing enzyme in neuro/endocrine cells, removing dibasic residues from the C-terminal end of peptide hormone precursors after initial endoprotease cleavage. {ECO:0000256|ARBA:ARBA00024011}.	3		metallocarboxypeptidase activity [GO:0004181]; molecular function activator activity [GO:0140677]; zinc ion binding [GO:0008270]
Carboxypeptidase E	cellular signal transduction/structural	B3KXD3	https://www.uniprot.org/uniprotkb/B3KXD3/entry	B3KXD3_HUMAN	Carboxypeptidase E (EC 3.4.17.10) (Carboxypeptidase H) (Enkephalin convertase) (Prohormone-processing carboxypeptidase)	20		Homo sapiens (Human)	421	9606	FUNCTION: Sorting receptor that directs prohormones to the regulated secretory pathway. Acts also as a prohormone processing enzyme in neuro/endocrine cells, removing dibasic residues from the C-terminal end of peptide hormone precursors after initial endoprotease cleavage. {ECO:0000256|ARBA:ARBA00024011}.	2		metallocarboxypeptidase activity [GO:0004181]; zinc ion binding [GO:0008270]
Carboxypeptidase M	cellular signal transduction/structural	P14384	https://www.uniprot.org/uniprotkb/P14384/entry	CBPM_HUMAN	Carboxypeptidase M (CPM) (EC 3.4.17.12)	20	CPM	Homo sapiens (Human)	443	9606	FUNCTION: Specifically removes C-terminal basic residues (Arg or Lys) from peptides and proteins. It is believed to play important roles in the control of peptide hormone and growth factor activity at the cell surface, and in the membrane-localized degradation of extracellular proteins. {ECO:0000269|PubMed:12457462}.	5	CPM	carboxypeptidase activity [GO:0004180]; metallocarboxypeptidase activity [GO:0004181]; zinc ion binding [GO:0008270]
Carboxypeptidase Q	cellular signal transduction/structural	Q9Y646	https://www.uniprot.org/uniprotkb/Q9Y646/entry	CBPQ_HUMAN	Carboxypeptidase Q (EC 3.4.17.-) (Lysosomal dipeptidase) (Plasma glutamate carboxypeptidase)	20	CPQ LCH1 PGCP	Homo sapiens (Human)	472	9606	FUNCTION: Carboxypeptidase that may play an important role in the hydrolysis of circulating peptides. Catalyzes the hydrolysis of dipeptides with unsubstituted terminals into amino acids. May play a role in the liberation of thyroxine hormone from its thyroglobulin (Tg) precursor.	5	CPQ	carboxypeptidase activity [GO:0004180]; metal ion binding [GO:0046872]; metallodipeptidase activity [GO:0070573]; protein homodimerization activity [GO:0042803]
Carboxypeptidase Q	cellular signal transduction/structural	A0A024R9B8	https://www.uniprot.org/uniprotkb/A0A024R9B8/entry	A0A024R9B8_HUMAN	Carboxypeptidase Q (Plasma glutamate carboxypeptidase)	20	PGCP hCG_1781369	Homo sapiens (Human)	472	9606	FUNCTION: Carboxypeptidase that may play an important role in the hydrolysis of circulating peptides. Catalyzes the hydrolysis of dipeptides with unsubstituted terminals into amino acids. May play a role in the liberation of thyroxine hormone from its thyroglobulin (Tg) precursor. {ECO:0000256|ARBA:ARBA00025534}.	3	PGCP	carboxypeptidase activity [GO:0004180]; metallodipeptidase activity [GO:0070573]
Carboxypeptidase Q	cellular signal transduction/structural	B4DJC2	https://www.uniprot.org/uniprotkb/B4DJC2/entry	B4DJC2_HUMAN	Carboxypeptidase Q (Plasma glutamate carboxypeptidase)	20		Homo sapiens (Human)	391	9606	FUNCTION: Carboxypeptidase that may play an important role in the hydrolysis of circulating peptides. Catalyzes the hydrolysis of dipeptides with unsubstituted terminals into amino acids. May play a role in the liberation of thyroxine hormone from its thyroglobulin (Tg) precursor. {ECO:0000256|ARBA:ARBA00025534}.	2		carboxypeptidase activity [GO:0004180]; metallodipeptidase activity [GO:0070573]
Carboxypeptidase Q	cellular signal transduction/structural	B4E1W2	https://www.uniprot.org/uniprotkb/B4E1W2/entry	B4E1W2_HUMAN	Carboxypeptidase Q (Plasma glutamate carboxypeptidase)	20		Homo sapiens (Human)	128	9606	FUNCTION: Carboxypeptidase that may play an important role in the hydrolysis of circulating peptides. Catalyzes the hydrolysis of dipeptides with unsubstituted terminals into amino acids. May play a role in the liberation of thyroxine hormone from its thyroglobulin (Tg) precursor. {ECO:0000256|ARBA:ARBA00025534}.	2		carboxypeptidase activity [GO:0004180]; metallodipeptidase activity [GO:0070573]
CASP8-associated protein 2	cellular signal transduction/structural	Q9UKL3	https://www.uniprot.org/uniprotkb/Q9UKL3/entry	C8AP2_HUMAN	CASP8-associated protein 2 (FLICE-associated huge protein)	28	CASP8AP2 FLASH KIAA1315 RIP25	Homo sapiens (Human)	1982	9606	FUNCTION: Participates in TNF-alpha-induced blockade of glucocorticoid receptor (GR) transactivation at the nuclear receptor coactivator level, upstream and independently of NF-kappa-B. Suppresses both NCOA2- and NCOA3-induced enhancement of GR transactivation. Involved in TNF-alpha-induced activation of NF-kappa-B via a TRAF2-dependent pathway. Acts as a downstream mediator for CASP8-induced act…	5	CASP8AP2	cysteine-type endopeptidase activator activity involved in apoptotic process [GO:0008656]; death receptor binding [GO:0005123]; peptidase activator activity involved in apoptotic process [GO:0016505]; SUMO polymer binding [GO:0032184]; transcription corepressor activity [GO:0003714]
Cathepsin B	cellular signal transduction/structural	P07858	https://www.uniprot.org/uniprotkb/P07858/entry	CATB_HUMAN	Cathepsin B (EC 3.4.22.1) (APP secretase) (APPS) (Cathepsin B1) [Cleaved into: Cathepsin B light chain; Cathepsin B heavy chain]	13	CTSB CPSB	Homo sapiens (Human)	339	9606	FUNCTION: Thiol protease which is believed to participate in intracellular degradation and turnover of proteins (PubMed:12220505). Cleaves matrix extracellular phosphoglycoprotein MEPE (PubMed:12220505). Involved in the solubilization of cross-linked TG/thyroglobulin in the thyroid follicle lumen (By similarity). Has also been implicated in tumor invasion and metastasis (PubMed:3972105). {ECO:000…	5	CTSB	collagen binding [GO:0005518]; cysteine-type endopeptidase activity [GO:0004197]; cysteine-type peptidase activity [GO:0008234]; peptidase activity [GO:0008233]; proteoglycan binding [GO:0043394]
Cathepsin B	cellular signal transduction/structural	A0A024R374	https://www.uniprot.org/uniprotkb/A0A024R374/entry	A0A024R374_HUMAN	Cathepsin B (EC 3.4.22.1)	13	CTSB hCG_1990887	Homo sapiens (Human)	339	9606		3	CTSB	cysteine-type endopeptidase activity [GO:0004197]
Cathepsin K	cellular signal transduction/structural	P43235	https://www.uniprot.org/uniprotkb/P43235/entry	CATK_HUMAN	Cathepsin K (EC 3.4.22.38) (Cathepsin O) (Cathepsin O2) (Cathepsin X)	13	CTSK CTSO CTSO2	Homo sapiens (Human)	329	9606	FUNCTION: Thiol protease involved in osteoclastic bone resorption and may participate partially in the disorder of bone remodeling. Displays potent endoprotease activity against fibrinogen at acid pH. May play an important role in extracellular matrix degradation. Involved in the release of thyroid hormone thyroxine (T4) by limited proteolysis of TG/thyroglobulin in the thyroid follicle lumen (Pu…	5	CTSK	collagen binding [GO:0005518]; cysteine-type endopeptidase activator activity involved in apoptotic process [GO:0008656]; cysteine-type endopeptidase activity [GO:0004197]; cysteine-type peptidase activity [GO:0008234]; fibronectin binding [GO:0001968]; proteoglycan binding [GO:0043394]; serine-type endopeptidase activity [GO:0004252]
Cathepsin S	cellular signal transduction/structural	P25774	https://www.uniprot.org/uniprotkb/P25774/entry	CATS_HUMAN	Cathepsin S (EC 3.4.22.27)	13	CTSS	Homo sapiens (Human)	331	9606	FUNCTION: Thiol protease. Key protease responsible for the removal of the invariant chain from MHC class II molecules and MHC class II antigen presentation (PubMed:30612035). The bond-specificity of this proteinase is in part similar to the specificities of cathepsin L. {ECO:0000269|PubMed:30612035}.	5	CTSS	collagen binding [GO:0005518]; cysteine-type endopeptidase activator activity involved in apoptotic process [GO:0008656]; cysteine-type endopeptidase activity [GO:0004197]; fibronectin binding [GO:0001968]; laminin binding [GO:0043236]; proteoglycan binding [GO:0043394]; serine-type endopeptidase activity [GO:0004252]
Cation channel sperm-associated protein 1	cellular signal transduction/structural	Q8NEC5	https://www.uniprot.org/uniprotkb/Q8NEC5/entry	CTSR1_HUMAN	Cation channel sperm-associated protein 1 (CatSper1) (hCatSper)	43	CATSPER1	Homo sapiens (Human)	780	9606	FUNCTION: Voltage-gated calcium channel that plays a central role in calcium-dependent physiological responses essential for successful fertilization, such as sperm hyperactivation, acrosome reaction and chemotaxis towards the oocyte. {ECO:0000269|PubMed:21412338, ECO:0000269|PubMed:21412339}.	5	CATSPER1	calcium activated cation channel activity [GO:0005227]; voltage-gated calcium channel activity [GO:0005245]
Cation channel sperm-associated protein 2	cellular signal transduction/structural	Q96P56	https://www.uniprot.org/uniprotkb/Q96P56/entry	CTSR2_HUMAN	Cation channel sperm-associated protein 2 (CatSper2)	43	CATSPER2	Homo sapiens (Human)	530	9606	FUNCTION: Voltage-gated calcium channel that plays a central role in calcium-dependent physiological responses essential for successful fertilization, such as sperm hyperactivation, acrosome reaction and chemotaxis towards the oocyte. {ECO:0000269|PubMed:21412338, ECO:0000269|PubMed:21412339}.	5	CATSPER2	calcium activated cation channel activity [GO:0005227]; calcium channel activity [GO:0005262]; voltage-gated monoatomic ion channel activity [GO:0005244]
Cation channel sperm-associated protein 3	cellular signal transduction/structural	Q86XQ3	https://www.uniprot.org/uniprotkb/Q86XQ3/entry	CTSR3_HUMAN	Cation channel sperm-associated protein 3 (CatSper3) (Ca(v)-like protein) (One-repeat calcium channel-like protein)	43	CATSPER3	Homo sapiens (Human)	398	9606	FUNCTION: Voltage-gated calcium channel that plays a central role in calcium-dependent physiological responses essential for successful fertilization, such as sperm hyperactivation, acrosome reaction and chemotaxis towards the oocyte. {ECO:0000269|PubMed:21412338, ECO:0000269|PubMed:21412339}.	5	CATSPER3	voltage-gated calcium channel activity [GO:0005245]
Cation channel sperm-associated protein 4	cellular signal transduction/structural	Q7RTX7	https://www.uniprot.org/uniprotkb/Q7RTX7/entry	CTSR4_HUMAN	Cation channel sperm-associated protein 4 (CatSper4)	43	CATSPER4	Homo sapiens (Human)	472	9606	FUNCTION: Voltage-gated calcium channel that plays a central role in calcium-dependent physiological responses essential for successful fertilization, such as sperm hyperactivation, acrosome reaction and chemotaxis towards the oocyte. {ECO:0000269|PubMed:21412338, ECO:0000269|PubMed:21412339}.	5	CATSPER4	calcium activated cation channel activity [GO:0005227]; voltage-gated calcium channel activity [GO:0005245]
Caveolae-associated protein 1	cellular signal transduction/structural	Q6NZI2	https://www.uniprot.org/uniprotkb/Q6NZI2/entry	CAVN1_HUMAN	Caveolae-associated protein 1 (Cavin-1) (Polymerase I and transcript release factor)	31	CAVIN1 PTRF FKSG13	Homo sapiens (Human)	390	9606	FUNCTION: Plays an important role in caveolae formation and organization. Essential for the formation of caveolae in all tissues (PubMed:18056712, PubMed:18191225, PubMed:19726876). Core component of the CAVIN complex which is essential for recruitment of the complex to the caveolae in presence of calveolin-1 (CAV1). Essential for normal oligomerization of CAV1. Promotes ribosomal transcriptional…	5	CAVIN1	identical protein binding [GO:0042802]; RNA binding [GO:0003723]; rRNA primary transcript binding [GO:0042134]
Caveolin-1	cellular signal transduction/structural	Q03135	https://www.uniprot.org/uniprotkb/Q03135/entry	CAV1_HUMAN	Caveolin-1	11	CAV1 CAV	Homo sapiens (Human)	178	9606	FUNCTION: May act as a scaffolding protein within caveolar membranes (PubMed:11751885). Forms a stable heterooligomeric complex with CAV2 that targets to lipid rafts and drives caveolae formation. Mediates the recruitment of CAVIN proteins (CAVIN1/2/3/4) to the caveolae (PubMed:19262564). Interacts directly with G-protein alpha subunits and can functionally regulate their activity (By similarity)…	5	CAV1	ATPase binding [GO:0051117]; cholesterol binding [GO:0015485]; enzyme binding [GO:0019899]; identical protein binding [GO:0042802]; inward rectifier potassium channel inhibitor activity [GO:0070320]; molecular adaptor activity [GO:0060090]; nitric-oxide synthase binding [GO:0050998]; patched binding [GO:0005113]; peptidase activator activity [GO:0016504]; protein heterodimerization activity [GO:0…
Cbp/p300-interacting transactivator 1	cellular signal transduction/structural	Q99966	https://www.uniprot.org/uniprotkb/Q99966/entry	CITE1_HUMAN	Cbp/p300-interacting transactivator 1 (Melanocyte-specific protein 1)	39	CITED1 MSG1	Homo sapiens (Human)	193	9606	FUNCTION: Transcriptional coactivator of the p300/CBP-mediated transcription complex. Enhances SMAD-mediated transcription by strengthening the functional link between the DNA-binding SMAD transcription factors and the p300/CBP transcription coactivator complex. Stimulates estrogen-dependent transactivation activity mediated by estrogen receptors signaling; stabilizes the interaction of estrogen …	5	CITED1	chromatin binding [GO:0003682]; co-SMAD binding [GO:0070410]; LBD domain binding [GO:0050693]; protein homodimerization activity [GO:0042803]; transcription coactivator activity [GO:0003713]
Cbp/p300-interacting transactivator 2	cellular signal transduction/structural	Q99967	https://www.uniprot.org/uniprotkb/Q99967/entry	CITE2_HUMAN	Cbp/p300-interacting transactivator 2 (MSG-related protein 1) (MRG-1) (P35srj)	39	CITED2 MRG1	Homo sapiens (Human)	270	9606	FUNCTION: Transcriptional coactivator of the p300/CBP-mediated transcription complex. Acts as a bridge, linking TFAP2 transcription factors and the p300/CBP transcriptional coactivator complex in order to stimulate TFAP2-mediated transcriptional activation. Positively regulates TGF-beta signaling through its association with the SMAD/p300/CBP-mediated transcriptional coactivator complex. Stimulat…	5	CITED2	chromatin binding [GO:0003682]; histone acetyltransferase binding [GO:0035035]; LBD domain binding [GO:0050693]; molecular function activator activity [GO:0140677]; protein domain specific binding [GO:0019904]; RNA polymerase II-specific DNA-binding transcription factor binding [GO:0061629]; SMAD binding [GO:0046332]; transcription coactivator activity [GO:0003713]; transcription corepressor acti…
CCK protein	cellular signal transduction/structural	Q6FG82	https://www.uniprot.org/uniprotkb/Q6FG82/entry	Q6FG82_HUMAN	CCK protein (Cholecystokinin) (Cholecystokinin, isoform CRA_a) (cDNA FLJ76519, highly similar to Homo sapiens cholecystokinin (CCK), mRNA)	13	CCK hCG_28858	Homo sapiens (Human)	115	9606		2	CCK	neuropeptide hormone activity [GO:0005184]
CCN family member 1	cellular signal transduction/structural	O00622	https://www.uniprot.org/uniprotkb/O00622/entry	CCN1_HUMAN	CCN family member 1 (Cellular communication network factor 1) (Cysteine-rich angiogenic inducer 61) (Insulin-like growth factor-binding protein 10) (IBP-10) (IGF-binding protein 10) (IGFBP-10) (Protein CYR61) (Protein GIG1)	21	CCN1 CYR61 GIG1 IGFBP10	Homo sapiens (Human)	381	9606	FUNCTION: Promotes cell proliferation, chemotaxis, angiogenesis and cell adhesion. Appears to play a role in wound healing by up-regulating, in skin fibroblasts, the expression of a number of genes involved in angiogenesis, inflammation and matrix remodeling including VEGA-A, VEGA-C, MMP1, MMP3, TIMP1, uPA, PAI-1 and integrins alpha-3 and alpha-5. CCN1-mediated gene regulation is dependent on hep…	5	CCN1	extracellular matrix binding [GO:0050840]; growth factor binding [GO:0019838]; heparin binding [GO:0008201]; integrin binding [GO:0005178]
CCN family member 2	cellular signal transduction/structural	P29279	https://www.uniprot.org/uniprotkb/P29279/entry	CCN2_HUMAN	CCN family member 2 (Cellular communication network factor 2) (Connective tissue growth factor) (Hypertrophic chondrocyte-specific protein 24) (Insulin-like growth factor-binding protein 8) (IBP-8) (IGF-binding protein 8) (IGFBP-8)	21	CCN2 CTGF HCS24 IGFBP8	Homo sapiens (Human)	349	9606	FUNCTION: Major connective tissue mitoattractant secreted by vascular endothelial cells. Promotes proliferation and differentiation of chondrocytes. Mediates heparin- and divalent cation-dependent cell adhesion in many cell types including fibroblasts, myofibroblasts, endothelial and epithelial cells. Enhances fibroblast growth factor-induced DNA synthesis. {ECO:0000269|PubMed:10614647, ECO:00002…	5	CCN2	fibronectin binding [GO:0001968]; growth factor activity [GO:0008083]; heparin binding [GO:0008201]; insulin-like growth factor binding [GO:0005520]; integrin binding [GO:0005178]
CCN family member 3	cellular signal transduction/structural	P48745	https://www.uniprot.org/uniprotkb/P48745/entry	CCN3_HUMAN	CCN family member 3 (Cellular communication network factor 3) (Insulin-like growth factor-binding protein 9) (IBP-9) (IGF-binding protein 9) (IGFBP-9) (Nephro blastoma-overexpressed gene protein homolog) (Protein NOV homolog) (NovH)	21	CCN3 IGFBP9 NOV NOVH	Homo sapiens (Human)	357	9606	FUNCTION: Immediate-early protein playing a role in various cellular processes including proliferation, adhesion, migration, differentiation and survival (PubMed:15181016, PubMed:15611078, PubMed:12695522, PubMed:21344378, PubMed:12050162). Acts by binding to integrins or membrane receptors such as NOTCH1 (PubMed:12695522, PubMed:21344378, PubMed:15611078). Essential regulator of hematopoietic st…	5	CCN3	growth factor activity [GO:0008083]; heparin binding [GO:0008201]; integrin binding [GO:0005178]; Notch binding [GO:0005112]
CCN family member 4	cellular signal transduction/structural	O95388	https://www.uniprot.org/uniprotkb/O95388/entry	CCN4_HUMAN	CCN family member 4 (WNT1-inducible-signaling pathway protein 1) (WISP-1) (Wnt-1-induced secreted protein)	21	CCN4 WISP1	Homo sapiens (Human)	367	9606	FUNCTION: Downstream regulator in the Wnt/Frizzled-signaling pathway. Associated with cell survival. Attenuates p53-mediated apoptosis in response to DNA damage through activation of AKT kinase. Up-regulates the anti-apoptotic Bcl-X(L) protein. Adheres to skin and melanoma fibroblasts. In vitro binding to skin fibroblasts occurs through the proteoglycans, decorin and biglycan. {ECO:0000269|PubMed…	5	CCN4	heparin binding [GO:0008201]; integrin binding [GO:0005178]
CCR4-NOT transcription complex subunit 6	cellular signal transduction/structural	Q9ULM6	https://www.uniprot.org/uniprotkb/Q9ULM6/entry	CNOT6_HUMAN	CCR4-NOT transcription complex subunit 6 (EC 3.1.13.4) (CCR4 carbon catabolite repression 4-like) (Carbon catabolite repressor protein 4 homolog) (Cytoplasmic deadenylase)	42	CNOT6 CCR4 CCR4a KIAA1194	Homo sapiens (Human)	557	9606	FUNCTION: Poly(A) nuclease with 3'-5' RNase activity. Catalytic component of the CCR4-NOT complex which is one of the major cellular mRNA deadenylases and is linked to various cellular processes including bulk mRNA degradation, miRNA-mediated repression, translational repression during translational initiation and general transcription regulation. Additional complex functions may be a consequence…	5	CNOT6	metal ion binding [GO:0046872]; nuclear receptor coactivator activity [GO:0030374]; poly(A)-specific ribonuclease activity [GO:0004535]; RNA binding [GO:0003723]; RNA exonuclease activity [GO:0004532]
CCR4-NOT transcription complex subunit 9	cellular signal transduction/structural	Q92600	https://www.uniprot.org/uniprotkb/Q92600/entry	CNOT9_HUMAN	CCR4-NOT transcription complex subunit 9 (Cell differentiation protein RQCD1 homolog) (Rcd-1)	42	CNOT9 RCD1 RQCD1	Homo sapiens (Human)	299	9606	FUNCTION: Component of the CCR4-NOT complex which is one of the major cellular mRNA deadenylases and is linked to various cellular processes including bulk mRNA degradation, miRNA-mediated repression, translational repression during translational initiation and general transcription regulation. Additional complex functions may be a consequence of its influence on mRNA expression. Involved in down…	5	CNOT9	epidermal growth factor receptor binding [GO:0005154]; kinase binding [GO:0019900]; nuclear receptor coactivator activity [GO:0030374]; protein domain specific binding [GO:0019904]; protein homodimerization activity [GO:0042803]
Cdc42-interacting protein 4	cellular signal transduction/structural	Q15642	https://www.uniprot.org/uniprotkb/Q15642/entry	CIP4_HUMAN	Cdc42-interacting protein 4 (Protein Felic) (Salt tolerant protein) (hSTP) (Thyroid receptor-interacting protein 10) (TR-interacting protein 10) (TRIP-10)	29	TRIP10 CIP4 STOT STP	Homo sapiens (Human)	601	9606	FUNCTION: Required for translocation of GLUT4 to the plasma membrane in response to insulin signaling (By similarity). Required to coordinate membrane tubulation with reorganization of the actin cytoskeleton during endocytosis. Binds to lipids such as phosphatidylinositol 4,5-bisphosphate and phosphatidylserine and promotes membrane invagination and the formation of tubules. Also promotes CDC42-i…	5	TRIP10	identical protein binding [GO:0042802]; lipid binding [GO:0008289]
CDKN1B protein	cellular signal transduction/structural	Q6I9V6	https://www.uniprot.org/uniprotkb/Q6I9V6/entry	Q6I9V6_HUMAN	CDKN1B protein (Cyclin-dependent kinase inhibitor 1B) (Cyclin-dependent kinase inhibitor 1B (P27, Kip1), isoform CRA_a) (cDNA, FLJ92816, Homo sapiens cyclin-dependent kinase inhibitor 1B (p27, Kip1)(CDKN1B), mRNA)	16	CDKN1B hCG_27692	Homo sapiens (Human)	198	9606		5	CDKN1B	cyclin binding [GO:0030332]; cyclin-dependent protein serine/threonine kinase inhibitor activity [GO:0004861]; Hsp70 protein binding [GO:0030544]; kinase activity [GO:0016301]; protein-containing complex binding [GO:0044877]
cDNA FLJ14484 fis, clone MAMMA1002485, highly similar to Stanniocalcin-2	cellular signal transduction/structural	B3KNF2	https://www.uniprot.org/uniprotkb/B3KNF2/entry	B3KNF2_HUMAN	cDNA FLJ14484 fis, clone MAMMA1002485, highly similar to Stanniocalcin-2	73		Homo sapiens (Human)	293	9606		1		hormone activity [GO:0005179]
cDNA FLJ16096 fis, clone SPLEN2006232, highly similar to OXYSTEROLS RECEPTOR LXR-ALPHA	cellular signal transduction/structural	B3KV37	https://www.uniprot.org/uniprotkb/B3KV37/entry	B3KV37_HUMAN	cDNA FLJ16096 fis, clone SPLEN2006232, highly similar to OXYSTEROLS RECEPTOR LXR-ALPHA	87		Homo sapiens (Human)	447	9606		2		nuclear receptor activity [GO:0004879]; sequence-specific DNA binding [GO:0043565]; zinc ion binding [GO:0008270]
cDNA FLJ16128 fis, clone BRACE2038269, moderately similar to Bombyx mori cytosolic juvenile hormone binding protein 36 kDa subunit	cellular signal transduction/structural	B3KV49	https://www.uniprot.org/uniprotkb/B3KV49/entry	B3KV49_HUMAN	cDNA FLJ16128 fis, clone BRACE2038269, moderately similar to Bombyx mori cytosolic juvenile hormone binding protein 36 kDa subunit (cJHBP) mRNA	132		Homo sapiens (Human)	242	9606		1
cDNA FLJ33098 fis, clone TRACH2000780, highly similar to Parathyroid hormone-responsiveB1 gene protein	cellular signal transduction/structural	B3KQ86	https://www.uniprot.org/uniprotkb/B3KQ86/entry	B3KQ86_HUMAN	cDNA FLJ33098 fis, clone TRACH2000780, highly similar to Parathyroid hormone-responsiveB1 gene protein	103		Homo sapiens (Human)	481	9606		1
cDNA FLJ34042 fis, clone FCBBF2006418, highly similar to Parathyroid hormone-responsive B1 gene protein	cellular signal transduction/structural	B3KRC8	https://www.uniprot.org/uniprotkb/B3KRC8/entry	B3KRC8_HUMAN	cDNA FLJ34042 fis, clone FCBBF2006418, highly similar to Parathyroid hormone-responsive B1 gene protein	104		Homo sapiens (Human)	310	9606		1
cDNA FLJ34216 fis, clone FCBBF3022005, highly similar to OXYSTEROLS RECEPTOR LXR-BETA	cellular signal transduction/structural	B3KRG6	https://www.uniprot.org/uniprotkb/B3KRG6/entry	B3KRG6_HUMAN	cDNA FLJ34216 fis, clone FCBBF3022005, highly similar to OXYSTEROLS RECEPTOR LXR-BETA	86		Homo sapiens (Human)	191	9606		1		DNA binding [GO:0003677]; nuclear receptor activity [GO:0004879]
cDNA FLJ34961 fis, clone NTONG2003839, highly similar to CONNECTIVE TISSUE GROWTH FACTOR	cellular signal transduction/structural	B3KRV6	https://www.uniprot.org/uniprotkb/B3KRV6/entry	B3KRV6_HUMAN	cDNA FLJ34961 fis, clone NTONG2003839, highly similar to CONNECTIVE TISSUE GROWTH FACTOR	89		Homo sapiens (Human)	301	9606		1
cDNA FLJ40675 fis, clone THYMU2021714, highly similar to NUCLEAR RECEPTOR ROR-GAMMA	cellular signal transduction/structural	B3KUU9	https://www.uniprot.org/uniprotkb/B3KUU9/entry	B3KUU9_HUMAN	cDNA FLJ40675 fis, clone THYMU2021714, highly similar to NUCLEAR RECEPTOR ROR-GAMMA	84		Homo sapiens (Human)	497	9606		2		nuclear receptor activity [GO:0004879]; sequence-specific DNA binding [GO:0043565]; zinc ion binding [GO:0008270]
cDNA FLJ40853 fis, clone TRACH2015486, highly similar to RETINOIC ACID RECEPTOR ALPHA	cellular signal transduction/structural	B3KUX3	https://www.uniprot.org/uniprotkb/B3KUX3/entry	B3KUX3_HUMAN	cDNA FLJ40853 fis, clone TRACH2015486, highly similar to RETINOIC ACID RECEPTOR ALPHA	86		Homo sapiens (Human)	478	9606		2		nuclear receptor activity [GO:0004879]; sequence-specific DNA binding [GO:0043565]; zinc ion binding [GO:0008270]
cDNA FLJ43230 fis, clone HCHON2001269, highly similar to Connective tissue growth factor	cellular signal transduction/structural	B3KWK5	https://www.uniprot.org/uniprotkb/B3KWK5/entry	B3KWK5_HUMAN	cDNA FLJ43230 fis, clone HCHON2001269, highly similar to Connective tissue growth factor	89		Homo sapiens (Human)	215	9606		1
cDNA FLJ50947, highly similar to Atrial natriuteric peptide-converting enzyme	cellular signal transduction/structural	B4E1Y7	https://www.uniprot.org/uniprotkb/B4E1Y7/entry	B4E1Y7_HUMAN	cDNA FLJ50947, highly similar to Atrial natriuteric peptide-converting enzyme	78		Homo sapiens (Human)	975	9606		2		serine-type endopeptidase activity [GO:0004252]
cDNA FLJ51636, moderately similar to Cholecystokinins	cellular signal transduction/structural	B7Z6Q9	https://www.uniprot.org/uniprotkb/B7Z6Q9/entry	B7Z6Q9_HUMAN	cDNA FLJ51636, moderately similar to Cholecystokinins	54		Homo sapiens (Human)	111	9606		1		neuropeptide hormone activity [GO:0005184]
cDNA FLJ51654, highly similar to von Willebrand factor	cellular signal transduction/structural	B4DNX0	https://www.uniprot.org/uniprotkb/B4DNX0/entry	B4DNX0_HUMAN	cDNA FLJ51654, highly similar to von Willebrand factor	55		Homo sapiens (Human)	741	9606		1
cDNA FLJ52457, highly similar to Protein NOV homolog	cellular signal transduction/structural	B4DFW1	https://www.uniprot.org/uniprotkb/B4DFW1/entry	B4DFW1_HUMAN	cDNA FLJ52457, highly similar to Protein NOV homolog	53		Homo sapiens (Human)	342	9606		1
cDNA FLJ52539, highly similar to Brain-specific angiogenesis inhibitor 2	cellular signal transduction/structural	B4DHA2	https://www.uniprot.org/uniprotkb/B4DHA2/entry	B4DHA2_HUMAN	cDNA FLJ52539, highly similar to Brain-specific angiogenesis inhibitor 2	73		Homo sapiens (Human)	265	9606		1		G protein-coupled receptor activity [GO:0004930]
cDNA FLJ52959, highly similar to Growth hormone-inducible transmembrane protein	cellular signal transduction/structural	B4DNL0	https://www.uniprot.org/uniprotkb/B4DNL0/entry	B4DNL0_HUMAN	cDNA FLJ52959, highly similar to Growth hormone-inducible transmembrane protein	80		Homo sapiens (Human)	276	9606		1
cDNA FLJ53350, highly similar to Brain-specific angiogenesis inhibitor 2	cellular signal transduction/structural	B4DKC3	https://www.uniprot.org/uniprotkb/B4DKC3/entry	B4DKC3_HUMAN	cDNA FLJ53350, highly similar to Brain-specific angiogenesis inhibitor 2	73		Homo sapiens (Human)	1175	9606		1		G protein-coupled receptor activity [GO:0004930]
cDNA FLJ53605, highly similar to Parathyroid hormone-responsive B1 gene protein	cellular signal transduction/structural	B4DMF1	https://www.uniprot.org/uniprotkb/B4DMF1/entry	B4DMF1_HUMAN	cDNA FLJ53605, highly similar to Parathyroid hormone-responsive B1 gene protein	80		Homo sapiens (Human)	408	9606		1
cDNA FLJ54146, highly similar to Growth hormone-inducible transmembrane protein	cellular signal transduction/structural	B4DSV8	https://www.uniprot.org/uniprotkb/B4DSV8/entry	B4DSV8_HUMAN	cDNA FLJ54146, highly similar to Growth hormone-inducible transmembrane protein	80		Homo sapiens (Human)	332	9606		1
cDNA FLJ55860, highly similar to Homo sapiens growth hormone regulated TBC protein 1	cellular signal transduction/structural	B4DV24	https://www.uniprot.org/uniprotkb/B4DV24/entry	B4DV24_HUMAN	cDNA FLJ55860, highly similar to Homo sapiens growth hormone regulated TBC protein 1 (GRTP1), mRNA	86		Homo sapiens (Human)	344	9606		1
cDNA FLJ56287, highly similar to Nasal embryonic luteinizing hormone-releasing hormone factor	cellular signal transduction/structural	B7Z8V3	https://www.uniprot.org/uniprotkb/B7Z8V3/entry	B7Z8V3_HUMAN	cDNA FLJ56287, highly similar to Nasal embryonic luteinizing hormone-releasing hormone factor	94		Homo sapiens (Human)	327	9606		1
cDNA FLJ56302, highly similar to Pituitary adenylate cyclase-activating polypeptide	cellular signal transduction/structural	B7Z222	https://www.uniprot.org/uniprotkb/B7Z222/entry	B7Z222_HUMAN	cDNA FLJ56302, highly similar to Pituitary adenylate cyclase-activating polypeptide	84		Homo sapiens (Human)	315	9606		1		neuropeptide hormone activity [GO:0005184]
cDNA FLJ57085, moderately similar to Chorionic somatomammotropin hormone-like 1	cellular signal transduction/structural	B7Z6E9	https://www.uniprot.org/uniprotkb/B7Z6E9/entry	B7Z6E9_HUMAN	cDNA FLJ57085, moderately similar to Chorionic somatomammotropin hormone-like 1	80		Homo sapiens (Human)	173	9606		2		hormone activity [GO:0005179]; metal ion binding [GO:0046872]
cDNA FLJ57357, highly similar to Nasal embryonic luteinizing hormone-releasing hormone factor	cellular signal transduction/structural	B4DFY3	https://www.uniprot.org/uniprotkb/B4DFY3/entry	B4DFY3_HUMAN	cDNA FLJ57357, highly similar to Nasal embryonic luteinizing hormone-releasing hormone factor	94		Homo sapiens (Human)	265	9606		1
cDNA FLJ57471, highly similar to Nasal embryonic luteinizing hormone-releasing hormone factor	cellular signal transduction/structural	B4E176	https://www.uniprot.org/uniprotkb/B4E176/entry	B4E176_HUMAN	cDNA FLJ57471, highly similar to Nasal embryonic luteinizing hormone-releasing hormone factor	94		Homo sapiens (Human)	306	9606		1
cDNA FLJ58182, highly similar to Protein CYR61	cellular signal transduction/structural	B4DI61	https://www.uniprot.org/uniprotkb/B4DI61/entry	B4DI61_HUMAN	cDNA FLJ58182, highly similar to Protein CYR61	47		Homo sapiens (Human)	357	9606		1
cDNA FLJ59630, highly similar to Growth hormone-inducible transmembrane protein	cellular signal transduction/structural	B4DPG9	https://www.uniprot.org/uniprotkb/B4DPG9/entry	B4DPG9_HUMAN	cDNA FLJ59630, highly similar to Growth hormone-inducible transmembrane protein	80		Homo sapiens (Human)	348	9606		1
cDNA FLJ59644, highly similar to Atrial natriuteric peptide-converting enzyme	cellular signal transduction/structural	B4DZA3	https://www.uniprot.org/uniprotkb/B4DZA3/entry	B4DZA3_HUMAN	cDNA FLJ59644, highly similar to Atrial natriuteric peptide-converting enzyme	78		Homo sapiens (Human)	903	9606		1		serine-type endopeptidase activity [GO:0004252]
cDNA FLJ75576, highly similar to Homo sapiens brain-specific angiogenesis inhibitor 3	cellular signal transduction/structural	A8K0Y1	https://www.uniprot.org/uniprotkb/A8K0Y1/entry	A8K0Y1_HUMAN	cDNA FLJ75576, highly similar to Homo sapiens brain-specific angiogenesis inhibitor 3 (BAI3), mRNA	87		Homo sapiens (Human)	1522	9606		1		G protein-coupled receptor activity [GO:0004930]
cDNA FLJ77165, highly similar to Homo sapiens vasoactive intestinal peptide	cellular signal transduction/structural	A8K7E4	https://www.uniprot.org/uniprotkb/A8K7E4/entry	A8K7E4_HUMAN	cDNA FLJ77165, highly similar to Homo sapiens vasoactive intestinal peptide (VIP), transcript variant 2, mRNA	77		Homo sapiens (Human)	168	9606		2		neuropeptide hormone activity [GO:0005184]
cDNA, FLJ78945, highly similar to Nasal embryonic luteinizing hormone-releasing hormone factor	cellular signal transduction/structural	B7Z9T1	https://www.uniprot.org/uniprotkb/B7Z9T1/entry	B7Z9T1_HUMAN	cDNA, FLJ78945, highly similar to Nasal embryonic luteinizing hormone-releasing hormone factor	95		Homo sapiens (Human)	306	9606		1
cDNA, FLJ79471, highly similar to WNT1-inducible signaling pathway protein 1precursor	cellular signal transduction/structural	B0AZN1	https://www.uniprot.org/uniprotkb/B0AZN1/entry	B0AZN1_HUMAN	cDNA, FLJ79471, highly similar to WNT1-inducible signaling pathway protein 1precursor	86		Homo sapiens (Human)	367	9606		1
cDNA, FLJ92965, highly similar to Homo sapiens stanniocalcin 1	cellular signal transduction/structural	B2R6I6	https://www.uniprot.org/uniprotkb/B2R6I6/entry	B2R6I6_HUMAN	cDNA, FLJ92965, highly similar to Homo sapiens stanniocalcin 1 (STC1), mRNA	64		Homo sapiens (Human)	247	9606		1		hormone activity [GO:0005179]
cDNA, FLJ95746, highly similar to Homo sapiens inhibin, beta C	cellular signal transduction/structural	B2RBW9	https://www.uniprot.org/uniprotkb/B2RBW9/entry	B2RBW9_HUMAN	cDNA, FLJ95746, highly similar to Homo sapiens inhibin, beta C (INHBC), mRNA	64		Homo sapiens (Human)	352	9606	FUNCTION: Inhibins and activins inhibit and activate, respectively, the secretion of follitropin by the pituitary gland. Inhibins/activins are involved in regulating a number of diverse functions such as hypothalamic and pituitary hormone secretion, gonadal hormone secretion, germ cell development and maturation, erythroid differentiation, insulin secretion, nerve cell survival, embryonic axial d…	2		growth factor activity [GO:0008083]; hormone activity [GO:0005179]
cDNA, FLJ96197, highly similar to Homo sapiens connective tissue growth factor	cellular signal transduction/structural	B2RCP7	https://www.uniprot.org/uniprotkb/B2RCP7/entry	B2RCP7_HUMAN	cDNA, FLJ96197, highly similar to Homo sapiens connective tissue growth factor (CTGF), mRNA	80		Homo sapiens (Human)	349	9606		1
Cell cycle and apoptosis regulator protein 2	cellular signal transduction/structural	Q8N163	https://www.uniprot.org/uniprotkb/Q8N163/entry	CCAR2_HUMAN	Cell cycle and apoptosis regulator protein 2 (Cell division cycle and apoptosis regulator protein 2) (DBIRD complex subunit KIAA1967) (Deleted in breast cancer gene 1 protein) (DBC-1) (DBC.1) (NET35) (p30 DBC)	46	CCAR2 DBC1 KIAA1967	Homo sapiens (Human)	923	9606	FUNCTION: Core component of the DBIRD complex, a multiprotein complex that acts at the interface between core mRNP particles and RNA polymerase II (RNAPII) and integrates transcript elongation with the regulation of alternative splicing: the DBIRD complex affects local transcript elongation rates and alternative splicing of a large set of exons embedded in (A + T)-rich DNA regions (PubMed:2244662…	5	CCAR2	adenyl-nucleotide exchange factor activity [GO:0000774]; enzyme binding [GO:0019899]; enzyme inhibitor activity [GO:0004857]; RNA binding [GO:0003723]; RNA polymerase II complex binding [GO:0000993]; unfolded protein binding [GO:0051082]
Cell division cycle and apoptosis regulator protein 1	cellular signal transduction/structural	Q8IX12	https://www.uniprot.org/uniprotkb/Q8IX12/entry	CCAR1_HUMAN	Cell division cycle and apoptosis regulator protein 1 (Cell cycle and apoptosis regulatory protein 1) (CARP-1) (Death inducer with SAP domain)	55	CCAR1 CARP1 DIS	Homo sapiens (Human)	1150	9606	FUNCTION: Associates with components of the Mediator and p160 coactivator complexes that play a role as intermediaries transducing regulatory signals from upstream transcriptional activator proteins to basal transcription machinery at the core promoter. Recruited to endogenous nuclear receptor target genes in response to the appropriate hormone. Also functions as a p53 coactivator. May thus play …	5	CCAR1	nuclear receptor coactivator activity [GO:0030374]; RNA binding [GO:0003723]; RNA polymerase II cis-regulatory region sequence-specific DNA binding [GO:0000978]; transcription coactivator activity [GO:0003713]; transcription corepressor activity [GO:0003714]; ubiquitin protein ligase activity [GO:0061630]
Cellular communication network factor 6	cellular signal transduction/structural	O95389	https://www.uniprot.org/uniprotkb/O95389/entry	CCN6_HUMAN	Cellular communication network factor 6 (CCN family member 6) (WNT1-inducible-signaling pathway protein 3) (WISP-3)	41	CCN6 WISP3 UNQ462/PRO790/PRO956	Homo sapiens (Human)	354	9606	FUNCTION: Plays a role in mitochondrial electron transport and mitochondrial respiration (PubMed:27252383). Through its regulation of the mitochondrial function may play a role in normal postnatal skeletal growth and cartilage homeostasis (PubMed:27252383, PubMed:10471507). {ECO:0000269|PubMed:10471507, ECO:0000269|PubMed:27252383}.	5	CCN6	growth factor activity [GO:0008083]; heparin binding [GO:0008201]; integrin binding [GO:0005178]
Cellular tumor antigen p53	cellular signal transduction/structural	P04637	https://www.uniprot.org/uniprotkb/P04637/entry	P53_HUMAN	Cellular tumor antigen p53 (Antigen NY-CO-13) (Phosphoprotein p53) (Tumor suppressor p53)	28	TP53 P53	Homo sapiens (Human)	393	9606	FUNCTION: Acts as a tumor suppressor in many tumor types; induces growth arrest or apoptosis depending on the physiological circumstances and cell type (PubMed:11025664, PubMed:12524540, PubMed:12810724, PubMed:15186775, PubMed:15340061, PubMed:17317671, PubMed:17349958, PubMed:19556538, PubMed:20673990, PubMed:20959462, PubMed:22726440, PubMed:24051492, PubMed:9840937, PubMed:24652652). Involved…	5	TP53	14-3-3 protein binding [GO:0071889]; ATP-dependent DNA/DNA annealing activity [GO:0036310]; chromatin binding [GO:0003682]; cis-regulatory region sequence-specific DNA binding [GO:0000987]; copper ion binding [GO:0005507]; core promoter sequence-specific DNA binding [GO:0001046]; disordered domain specific binding [GO:0097718]; DNA binding [GO:0003677]; DNA-binding transcription activator activit…
Centromere protein I	cellular signal transduction/structural	Q92674	https://www.uniprot.org/uniprotkb/Q92674/entry	CENPI_HUMAN	Centromere protein I (CENP-I) (FSH primary response protein 1) (Follicle-stimulating hormone primary response protein) (Interphase centromere complex protein 19) (Leucine-rich primary response protein 1)	22	CENPI FSHPRH1 ICEN19 LRPR1	Homo sapiens (Human)	756	9606	FUNCTION: Component of the CENPA-CAD (nucleosome distal) complex, a complex recruited to centromeres which is involved in assembly of kinetochore proteins, mitotic progression and chromosome segregation. May be involved in incorporation of newly synthesized CENPA into centromeres via its interaction with the CENPA-NAC complex. Required for the localization of CENPF, MAD1L1 and MAD2 (MAD2L1 or MAD…	5	CENPI
Centromere protein R	cellular signal transduction/structural	Q13352	https://www.uniprot.org/uniprotkb/Q13352/entry	CENPR_HUMAN	Centromere protein R (CENP-R) (Beta-3-endonexin) (Integrin beta-3-binding protein) (Nuclear receptor-interacting factor 3)	22	ITGB3BP CENPR NRIF3	Homo sapiens (Human)	177	9606	FUNCTION: Transcription coregulator that can have both coactivator and corepressor functions. Isoform 1, but not other isoforms, is involved in the coactivation of nuclear receptors for retinoid X (RXRs) and thyroid hormone (TRs) in a ligand-dependent fashion. In contrast, it does not coactivate nuclear receptors for retinoic acid, vitamin D, progesterone receptor, nor glucocorticoid. Acts as a c…	5	ITGB3BP
Centromere protein S	cellular signal transduction/structural	A0A087WT10	https://www.uniprot.org/uniprotkb/A0A087WT10/entry	A0A087WT10_HUMAN	Centromere protein S	21	CENPS-CORT	Homo sapiens (Human)	143	9606		2	CENPS-CORT	hormone activity [GO:0005179]; protein heterodimerization activity [GO:0046982]
Centrosomal protein of 192 kDa	cellular signal transduction/structural	Q8TEP8	https://www.uniprot.org/uniprotkb/Q8TEP8/entry	CE192_HUMAN	Centrosomal protein of 192 kDa (Cep192) (Cep192/SPD-2)	32	CEP192 KIAA1569 PP8407	Homo sapiens (Human)	2537	9606	FUNCTION: Required for mitotic centrosome maturation and bipolar spindle assembly (PubMed:25042804, PubMed:17980596, PubMed:18207742). Appears to be a major regulator of pericentriolar material (PCM) recruitment, centrosome maturation, and centriole duplication (PubMed:25042804, PubMed:17980596, PubMed:18207742). Centrosome-specific activating scaffold for AURKA and PLK1 (PubMed:25042804). {ECO:0…	5	CEP192	phosphatase binding [GO:0019902]; protein kinase binding [GO:0019901]
Cholesterol 24-hydroxylase	cellular signal transduction/structural	Q9Y6A2	https://www.uniprot.org/uniprotkb/Q9Y6A2/entry	CP46A_HUMAN	Cholesterol 24-hydroxylase (CH24H) (EC 1.14.14.25) (Cholesterol 24-monooxygenase) (Cholesterol 24S-hydroxylase) (Cytochrome P450 46A1)	28	CYP46A1 CYP46	Homo sapiens (Human)	500	9606	FUNCTION: P450 monooxygenase that plays a major role in cholesterol homeostasis in the brain. Primarily catalyzes the hydroxylation (with S stereochemistry) at C-24 of cholesterol side chain, triggering cholesterol diffusion out of neurons and its further degradation (PubMed:10377398, PubMed:14640697, PubMed:25017465, PubMed:18621681). By promoting constant cholesterol elimination in neurons, may…	5	CYP46A1	cholesterol 24-hydroxylase activity [GO:0033781]; heme binding [GO:0020037]; iron ion binding [GO:0005506]; steroid hydroxylase activity [GO:0008395]; testosterone 16-beta-hydroxylase activity [GO:0062184]
Cholesterol side-chain cleavage enzyme, mitochondrial	cellular signal transduction/structural	P05108	https://www.uniprot.org/uniprotkb/P05108/entry	CP11A_HUMAN	Cholesterol side-chain cleavage enzyme, mitochondrial (EC 1.14.15.6) (CYPXIA1) (Cholesterol desmolase) (Cytochrome P450 11A1) (Cytochrome P450(scc))	55	CYP11A1 CYP11A	Homo sapiens (Human)	521	9606	FUNCTION: A cytochrome P450 monooxygenase that catalyzes the side-chain hydroxylation and cleavage of cholesterol to pregnenolone, the precursor of most steroid hormones (PubMed:21636783). Catalyzes three sequential oxidation reactions of cholesterol, namely the hydroxylation at C22 followed with the hydroxylation at C20 to yield 20R,22R-hydroxycholesterol that is further cleaved between C20 and …	5	CYP11A1	cholesterol monooxygenase (side-chain-cleaving) activity [GO:0008386]; heme binding [GO:0020037]; iron ion binding [GO:0005506]
Cholesterol side-chain cleavage enzyme, mitochondrial	cellular signal transduction/structural	A0A0S2Z3R3	https://www.uniprot.org/uniprotkb/A0A0S2Z3R3/entry	A0A0S2Z3R3_HUMAN	Cholesterol side-chain cleavage enzyme, mitochondrial (EC 1.14.15.6) (Cholesterol desmolase)	55	CYP11A1	Homo sapiens (Human)	521	9606	FUNCTION: A cytochrome P450 monooxygenase that catalyzes the side-chain hydroxylation and cleavage of cholesterol to pregnenolone, the precursor of most steroid hormones. Catalyzes three sequential oxidation reactions of cholesterol, namely the hydroxylation at C22 followed with the hydroxylation at C20 to yield 20R,22R-hydroxycholesterol that is further cleaved between C20 and C22 to yield the C…	3	CYP11A1	cholesterol monooxygenase (side-chain-cleaving) activity [GO:0008386]; heme binding [GO:0020037]; iron ion binding [GO:0005506]
Cholesterol side-chain cleavage enzyme, mitochondrial	cellular signal transduction/structural	A8K8D6	https://www.uniprot.org/uniprotkb/A8K8D6/entry	A8K8D6_HUMAN	Cholesterol side-chain cleavage enzyme, mitochondrial (EC 1.14.15.6) (Cholesterol desmolase)	55		Homo sapiens (Human)	363	9606	FUNCTION: A cytochrome P450 monooxygenase that catalyzes the side-chain hydroxylation and cleavage of cholesterol to pregnenolone, the precursor of most steroid hormones. Catalyzes three sequential oxidation reactions of cholesterol, namely the hydroxylation at C22 followed with the hydroxylation at C20 to yield 20R,22R-hydroxycholesterol that is further cleaved between C20 and C22 to yield the C…	3		cholesterol monooxygenase (side-chain-cleaving) activity [GO:0008386]; heme binding [GO:0020037]; iron ion binding [GO:0005506]
Cholesterol side-chain cleavage enzyme, mitochondrial	cellular signal transduction/structural	B4DDJ0	https://www.uniprot.org/uniprotkb/B4DDJ0/entry	B4DDJ0_HUMAN	Cholesterol side-chain cleavage enzyme, mitochondrial (EC 1.14.15.6) (Cholesterol desmolase)	55		Homo sapiens (Human)	287	9606	FUNCTION: A cytochrome P450 monooxygenase that catalyzes the side-chain hydroxylation and cleavage of cholesterol to pregnenolone, the precursor of most steroid hormones. Catalyzes three sequential oxidation reactions of cholesterol, namely the hydroxylation at C22 followed with the hydroxylation at C20 to yield 20R,22R-hydroxycholesterol that is further cleaved between C20 and C22 to yield the C…	3		cholesterol monooxygenase (side-chain-cleaving) activity [GO:0008386]; heme binding [GO:0020037]; iron ion binding [GO:0005506]
Cholesterol side-chain cleavage enzyme, mitochondrial	cellular signal transduction/structural	B4DTE5	https://www.uniprot.org/uniprotkb/B4DTE5/entry	B4DTE5_HUMAN	Cholesterol side-chain cleavage enzyme, mitochondrial (EC 1.14.15.6) (Cholesterol desmolase)	55		Homo sapiens (Human)	491	9606	FUNCTION: A cytochrome P450 monooxygenase that catalyzes the side-chain hydroxylation and cleavage of cholesterol to pregnenolone, the precursor of most steroid hormones. Catalyzes three sequential oxidation reactions of cholesterol, namely the hydroxylation at C22 followed with the hydroxylation at C20 to yield 20R,22R-hydroxycholesterol that is further cleaved between C20 and C22 to yield the C…	3		cholesterol monooxygenase (side-chain-cleaving) activity [GO:0008386]; heme binding [GO:0020037]; iron ion binding [GO:0005506]
Cholesterol side-chain cleavage enzyme, mitochondrial	cellular signal transduction/structural	C9JPU9	https://www.uniprot.org/uniprotkb/C9JPU9/entry	C9JPU9_HUMAN	Cholesterol side-chain cleavage enzyme, mitochondrial (EC 1.14.15.6) (Cholesterol desmolase)	55	CYP11A1	Homo sapiens (Human)	96	9606	FUNCTION: A cytochrome P450 monooxygenase that catalyzes the side-chain hydroxylation and cleavage of cholesterol to pregnenolone, the precursor of most steroid hormones. Catalyzes three sequential oxidation reactions of cholesterol, namely the hydroxylation at C22 followed with the hydroxylation at C20 to yield 20R,22R-hydroxycholesterol that is further cleaved between C20 and C22 to yield the C…	3	CYP11A1	cholesterol monooxygenase (side-chain-cleaving) activity [GO:0008386]; heme binding [GO:0020037]; iron ion binding [GO:0005506]
Cholesterol side-chain cleavage enzyme, mitochondrial	cellular signal transduction/structural	C9JXV4	https://www.uniprot.org/uniprotkb/C9JXV4/entry	C9JXV4_HUMAN	Cholesterol side-chain cleavage enzyme, mitochondrial (EC 1.14.15.6) (Cholesterol desmolase)	55	CYP11A1	Homo sapiens (Human)	168	9606	FUNCTION: A cytochrome P450 monooxygenase that catalyzes the side-chain hydroxylation and cleavage of cholesterol to pregnenolone, the precursor of most steroid hormones. Catalyzes three sequential oxidation reactions of cholesterol, namely the hydroxylation at C22 followed with the hydroxylation at C20 to yield 20R,22R-hydroxycholesterol that is further cleaved between C20 and C22 to yield the C…	3	CYP11A1	cholesterol monooxygenase (side-chain-cleaving) activity [GO:0008386]; heme binding [GO:0020037]; iron ion binding [GO:0005506]
Cholesterol side-chain cleavage enzyme, mitochondrial	cellular signal transduction/structural	E7EPP8	https://www.uniprot.org/uniprotkb/E7EPP8/entry	E7EPP8_HUMAN	Cholesterol side-chain cleavage enzyme, mitochondrial (EC 1.14.15.6) (Cholesterol desmolase)	55	CYP11A1	Homo sapiens (Human)	414	9606	FUNCTION: A cytochrome P450 monooxygenase that catalyzes the side-chain hydroxylation and cleavage of cholesterol to pregnenolone, the precursor of most steroid hormones. Catalyzes three sequential oxidation reactions of cholesterol, namely the hydroxylation at C22 followed with the hydroxylation at C20 to yield 20R,22R-hydroxycholesterol that is further cleaved between C20 and C22 to yield the C…	3	CYP11A1	cholesterol monooxygenase (side-chain-cleaving) activity [GO:0008386]; heme binding [GO:0020037]; iron ion binding [GO:0005506]
Cholesterol side-chain cleavage enzyme, mitochondrial	cellular signal transduction/structural	H3BSZ1	https://www.uniprot.org/uniprotkb/H3BSZ1/entry	H3BSZ1_HUMAN	Cholesterol side-chain cleavage enzyme, mitochondrial (EC 1.14.15.6) (Cholesterol desmolase)	55	CYP11A1	Homo sapiens (Human)	227	9606	FUNCTION: A cytochrome P450 monooxygenase that catalyzes the side-chain hydroxylation and cleavage of cholesterol to pregnenolone, the precursor of most steroid hormones. Catalyzes three sequential oxidation reactions of cholesterol, namely the hydroxylation at C22 followed with the hydroxylation at C20 to yield 20R,22R-hydroxycholesterol that is further cleaved between C20 and C22 to yield the C…	3	CYP11A1	cholesterol monooxygenase (side-chain-cleaving) activity [GO:0008386]; heme binding [GO:0020037]; iron ion binding [GO:0005506]
Cholesterol side-chain cleavage enzyme, mitochondrial	cellular signal transduction/structural	B4DDI3	https://www.uniprot.org/uniprotkb/B4DDI3/entry	B4DDI3_HUMAN	Cholesterol side-chain cleavage enzyme, mitochondrial (EC 1.14.15.6) (Cholesterol desmolase)	55		Homo sapiens (Human)	144	9606	FUNCTION: A cytochrome P450 monooxygenase that catalyzes the side-chain hydroxylation and cleavage of cholesterol to pregnenolone, the precursor of most steroid hormones. Catalyzes three sequential oxidation reactions of cholesterol, namely the hydroxylation at C22 followed with the hydroxylation at C20 to yield 20R,22R-hydroxycholesterol that is further cleaved between C20 and C22 to yield the C…	2		cholesterol monooxygenase (side-chain-cleaving) activity [GO:0008386]; heme binding [GO:0020037]; iron ion binding [GO:0005506]
Coagulation factor VII	cellular signal transduction/structural	P08709	https://www.uniprot.org/uniprotkb/P08709/entry	FA7_HUMAN	Coagulation factor VII (EC 3.4.21.21) (Proconvertin) (Serum prothrombin conversion accelerator) (SPCA) (Eptacog alfa) [Cleaved into: Factor VII light chain; Factor VII heavy chain]	24	F7	Homo sapiens (Human)	466	9606	FUNCTION: Initiates the extrinsic pathway of blood coagulation. Serine protease that circulates in the blood in a zymogen form. Factor VII is converted to factor VIIa by factor Xa, factor XIIa, factor IXa, or thrombin by minor proteolysis. In the presence of tissue factor and calcium ions, factor VIIa then converts factor X to factor Xa by limited proteolysis. Factor VIIa will also convert factor…	5	F7	calcium ion binding [GO:0005509]; serine-type endopeptidase activity [GO:0004252]; serine-type peptidase activity [GO:0008236]; signaling receptor binding [GO:0005102]
Coatomer subunit alpha	cellular signal transduction/structural	P53621	https://www.uniprot.org/uniprotkb/P53621/entry	COPA_HUMAN	Coatomer subunit alpha (Alpha-coat protein) (Alpha-COP) (HEP-COP) (HEPCOP) [Cleaved into: Xenin (Xenopsin-related peptide); Proxenin]	24	COPA	Homo sapiens (Human)	1224	9606	FUNCTION: The coatomer is a cytosolic protein complex that binds to dilysine motifs and reversibly associates with Golgi non-clathrin-coated vesicles, which further mediate biosynthetic protein transport from the ER, via the Golgi up to the trans Golgi network. Coatomer complex is required for budding from Golgi membranes, and is essential for the retrograde Golgi-to-ER transport of dilysine-tagg…	5	COPA	hormone activity [GO:0005179]; structural molecule activity [GO:0005198]
Cocaine- and amphetamine-regulated transcript protein [Cleaved into: CART	cellular signal transduction/structural	Q16568	https://www.uniprot.org/uniprotkb/Q16568/entry	CART_HUMAN	Cocaine- and amphetamine-regulated transcript protein [Cleaved into: CART(1-39); CART(42-89)]	74	CARTPT CART	Homo sapiens (Human)	116	9606	FUNCTION: Satiety factor closely associated with the actions of leptin and neuropeptide Y; this anorectic peptide inhibits both normal and starvation-induced feeding and completely blocks the feeding response induced by neuropeptide Y and regulated by leptin in the hypothalamus. It promotes neuronal development and survival in vitro. {ECO:0000269|PubMed:9590691}.	5	CARTPT	neuropeptide hormone activity [GO:0005184]
Collagen alpha-1	cellular signal transduction/structural	P20849	https://www.uniprot.org/uniprotkb/P20849/entry	CO9A1_HUMAN	Collagen alpha-1(IX) chain	17	COL9A1	Homo sapiens (Human)	921	9606	FUNCTION: Structural component of hyaline cartilage and vitreous of the eye.	5	COL9A1	carbohydrate binding [GO:0030246]; extracellular matrix structural constituent [GO:0005201]; extracellular matrix structural constituent conferring tensile strength [GO:0030020]; metal ion binding [GO:0046872]; protein homodimerization activity [GO:0042803]
Complement C1q and tumor necrosis factor-related protein 9A	cellular signal transduction/structural	P0C862	https://www.uniprot.org/uniprotkb/P0C862/entry	C1T9A_HUMAN	Complement C1q and tumor necrosis factor-related protein 9A (Complement C1q and tumor necrosis factor-related protein 9)	61	C1QTNF9 C1QTNF9A UNQ6503/PRO21380	Homo sapiens (Human)	333	9606	FUNCTION: Probable adipokine. Activates AMPK, AKT, and p44/42 MAPK signaling pathways. {ECO:0000250|UniProtKB:Q4ZJN1}.	4	C1QTNF9	hormone activity [GO:0005179]; identical protein binding [GO:0042802]
Complement C2	cellular signal transduction/structural	P06681	https://www.uniprot.org/uniprotkb/P06681/entry	CO2_HUMAN	Complement C2 (EC 3.4.21.43) (C3/C5 convertase) [Cleaved into: Complement C2b fragment; Complement C2a fragment]	15	C2	Homo sapiens (Human)	752	9606	FUNCTION: Component C2 which is part of the classical pathway of the complement system is cleaved by activated factor C1 into two fragments: C2b and C2a. C2a, a serine protease, then combines with complement factor C4b to generate the C3 or C5 convertase.	5	C2	metal ion binding [GO:0046872]; serine-type endopeptidase activity [GO:0004252]
Complement C2	cellular signal transduction/structural	Q5JP69	https://www.uniprot.org/uniprotkb/Q5JP69/entry	Q5JP69_HUMAN	Complement C2 (EC 3.4.21.43) (C3/C5 convertase)	15	C2 hCG_43694	Homo sapiens (Human)	752	9606	FUNCTION: Component C2 which is part of the classical pathway of the complement system is cleaved by activated factor C1 into two fragments: C2b and C2a. C2a, a serine protease, then combines with complement factor C4b to generate the C3 or C5 convertase. {ECO:0000256|ARBA:ARBA00025003}.	3	C2	metal ion binding [GO:0046872]; serine-type endopeptidase activity [GO:0004252]
Complement C3	cellular signal transduction/structural	P01024	https://www.uniprot.org/uniprotkb/P01024/entry	CO3_HUMAN	Complement C3 (C3 and PZP-like alpha-2-macroglobulin domain-containing protein 1) [Cleaved into: Complement C3 beta chain; C3-beta-c (C3bc); Complement C3 alpha chain; C3a anaphylatoxin; Acylation stimulating protein (ASP) (C3adesArg); Complement C3b alpha' chain; Complement C3c alpha' chain fragment 1; Complement C3dg fragment; Complement C3g fragment; Complement C3d fragment; Complement C3f fra…	15	C3 CPAMD1	Homo sapiens (Human)	1663	9606	FUNCTION: C3 plays a central role in the activation of the complement system. Its processing by C3 convertase is the central reaction in both classical and alternative complement pathways. After activation C3b can bind covalently, via its reactive thioester, to cell surface carbohydrates or immune aggregates.; FUNCTION: Derived from proteolytic degradation of complement C3, C3a anaphylatoxin is a…	5	C3	C5L2 anaphylatoxin chemotactic receptor binding [GO:0031715]; endopeptidase inhibitor activity [GO:0004866]; signaling receptor binding [GO:0005102]
Connective tissue growth factor	cellular signal transduction/structural	Q5M8T4	https://www.uniprot.org/uniprotkb/Q5M8T4/entry	Q5M8T4_HUMAN	Connective tissue growth factor (cDNA FLJ77666, highly similar to Homo sapiens connective tissue growth factor (CTGF), mRNA)	33	CTGF	Homo sapiens (Human)	349	9606		2	CTGF
COP9 signalosome complex subunit 2	cellular signal transduction/structural	P61201	https://www.uniprot.org/uniprotkb/P61201/entry	CSN2_HUMAN	COP9 signalosome complex subunit 2 (SGN2) (Signalosome subunit 2) (Alien homolog) (JAB1-containing signalosome subunit 2) (Thyroid receptor-interacting protein 15) (TR-interacting protein 15) (TRIP-15)	36	COPS2 CSN2 TRIP15	Homo sapiens (Human)	443	9606	FUNCTION: Essential component of the COP9 signalosome complex (CSN), a complex involved in various cellular and developmental processes. The CSN complex is an essential regulator of the ubiquitin (Ubl) conjugation pathway by mediating the deneddylation of the cullin subunits of SCF-type E3 ligase complexes, leading to decrease the Ubl ligase activity of SCF-type complexes such as SCF, CSA or DDB2…	5	COPS2	transcription corepressor activity [GO:0003714]
Corin, serine peptidase	cellular signal transduction/structural	A0A087X1D5	https://www.uniprot.org/uniprotkb/A0A087X1D5/entry	A0A087X1D5_HUMAN	Corin, serine peptidase	24	CORIN	Homo sapiens (Human)	938	9606		3	CORIN	serine-type endopeptidase activity [GO:0004252]
Corin, serine peptidase	cellular signal transduction/structural	J3KR88	https://www.uniprot.org/uniprotkb/J3KR88/entry	J3KR88_HUMAN	Corin, serine peptidase	24	CORIN	Homo sapiens (Human)	975	9606		3	CORIN	serine-type endopeptidase activity [GO:0004252]
Corin, serine peptidase	cellular signal transduction/structural	J3KR90	https://www.uniprot.org/uniprotkb/J3KR90/entry	J3KR90_HUMAN	Corin, serine peptidase	24	CORIN	Homo sapiens (Human)	1005	9606		3	CORIN	serine-type endopeptidase activity [GO:0004252]
Corin, serine peptidase	cellular signal transduction/structural	E7EQE7	https://www.uniprot.org/uniprotkb/E7EQE7/entry	E7EQE7_HUMAN	Corin, serine peptidase	24	CORIN	Homo sapiens (Human)	903	9606		2	CORIN	serine-type endopeptidase activity [GO:0004252]
CORT protein	cellular signal transduction/structural	Q8IUV6	https://www.uniprot.org/uniprotkb/Q8IUV6/entry	Q8IUV6_HUMAN	CORT protein	13	CORT	Homo sapiens (Human)	122	9606		1	CORT	hormone activity [GO:0005179]
Corticosteroid-binding globulin	cellular signal transduction/structural	P08185	https://www.uniprot.org/uniprotkb/P08185/entry	CBG_HUMAN	Corticosteroid-binding globulin (CBG) (Serpin A6) (Transcortin)	33	SERPINA6 CBG	Homo sapiens (Human)	405	9606	FUNCTION: Major transport protein for glucocorticoids and progestins in the blood of almost all vertebrate species. {ECO:0000269|PubMed:18513745}.	5	SERPINA6	serine-type endopeptidase inhibitor activity [GO:0004867]; steroid binding [GO:0005496]
Corticotropin releasing hormone isoform 1	cellular signal transduction/structural	A0A0S2Z478	https://www.uniprot.org/uniprotkb/A0A0S2Z478/entry	A0A0S2Z478_HUMAN	Corticotropin releasing hormone isoform 1	42	CRH	Homo sapiens (Human)	196	9606		2	CRH	hormone activity [GO:0005179]
Corticotropin-releasing factor-binding protein	cellular signal transduction/structural	P24387	https://www.uniprot.org/uniprotkb/P24387/entry	CRHBP_HUMAN	Corticotropin-releasing factor-binding protein (CRF-BP) (CRF-binding protein) (Corticotropin-releasing hormone-binding protein) (CRH-BP)	48	CRHBP CRFBP	Homo sapiens (Human)	322	9606	FUNCTION: Binds CRF and inactivates it. May prevent inappropriate pituitary-adrenal stimulation in pregnancy.	5	CRHBP	corticotropin-releasing hormone binding [GO:0051424]; peptide binding [GO:0042277]
Corticotropin-releasing factor-binding protein	cellular signal transduction/structural	D6RHH7	https://www.uniprot.org/uniprotkb/D6RHH7/entry	D6RHH7_HUMAN	Corticotropin-releasing factor-binding protein (Corticotropin-releasing hormone-binding protein)	48	CRHBP	Homo sapiens (Human)	238	9606	FUNCTION: Binds CRF and inactivates it. May prevent inappropriate pituitary-adrenal stimulation in pregnancy. {ECO:0000256|ARBA:ARBA00024997}.	2	CRHBP	corticotropin-releasing hormone binding [GO:0051424]
COUP transcription factor 1	cellular signal transduction/structural	P10589	https://www.uniprot.org/uniprotkb/P10589/entry	COT1_HUMAN	COUP transcription factor 1 (COUP-TF1) (COUP transcription factor I) (COUP-TF I) (Nuclear receptor subfamily 2 group F member 1) (V-erbA-related protein 3) (EAR-3)	29	NR2F1 EAR3 ERBAL3 TFCOUP1	Homo sapiens (Human)	423	9606	FUNCTION: Coup (chicken ovalbumin upstream promoter) transcription factor binds to the ovalbumin promoter and, in conjunction with another protein (S300-II) stimulates initiation of transcription. Binds to both direct repeats and palindromes of the 5'-AGGTCA-3' motif. Represses transcriptional activity of LHCG. {ECO:0000269|PubMed:10644740, ECO:0000269|PubMed:11682620}.	5	NR2F1	DNA-binding transcription factor activity [GO:0003700]; DNA-binding transcription repressor activity, RNA polymerase II-specific [GO:0001227]; nuclear receptor activity [GO:0004879]; retinoic acid-responsive element binding [GO:0044323]; RNA polymerase II cis-regulatory region sequence-specific DNA binding [GO:0000978]; sequence-specific DNA binding [GO:0043565]; sequence-specific double-stranded…
COUP transcription factor 2	cellular signal transduction/structural	P24468	https://www.uniprot.org/uniprotkb/P24468/entry	COT2_HUMAN	COUP transcription factor 2 (COUP-TF2) (Apolipoprotein A-I regulatory protein 1) (ARP-1) (COUP transcription factor II) (COUP-TF II) (Nuclear receptor subfamily 2 group F member 2)	29	NR2F2 ARP1 TFCOUP2	Homo sapiens (Human)	414	9606	FUNCTION: Ligand-activated transcription factor. Activated by high concentrations of 9-cis-retinoic acid and all-trans-retinoic acid, but not by dexamethasone, cortisol or progesterone (in vitro). Regulation of the apolipoprotein A-I gene transcription. Binds to DNA site A. May be required to establish ovary identity during early gonad development (PubMed:29478779). {ECO:0000269|PubMed:18798693, …	5	NR2F2	DNA-binding transcription factor activity [GO:0003700]; nuclear receptor activity [GO:0004879]; protein homodimerization activity [GO:0042803]; retinoic acid binding [GO:0001972]; RNA polymerase II cis-regulatory region sequence-specific DNA binding [GO:0000978]; sequence-specific DNA binding [GO:0043565]; zinc ion binding [GO:0008270]
CREB-binding protein	cellular signal transduction/structural	Q92793	https://www.uniprot.org/uniprotkb/Q92793/entry	CBP_HUMAN	CREB-binding protein (Histone lysine acetyltransferase CREBBP) (EC 2.3.1.48) (Protein-lysine acetyltransferase CREBBP) (EC 2.3.1.-)	22	CREBBP CBP	Homo sapiens (Human)	2442	9606	FUNCTION: Acetylates histones, giving a specific tag for transcriptional activation (PubMed:24616510). Also acetylates non-histone proteins, like DDX21, FBL, IRF2, MAFG, NCOA3, POLR1E/PAF53 and FOXO1 (PubMed:10490106, PubMed:11154691, PubMed:12738767, PubMed:12929931, PubMed:9707565, PubMed:24207024, PubMed:28790157, PubMed:30540930, PubMed:35675826). Binds specifically to phosphorylated CREB and…	5	CREBBP	acetyltransferase activity [GO:0016407]; chromatin binding [GO:0003682]; chromatin DNA binding [GO:0031490]; damaged DNA binding [GO:0003684]; DNA-binding transcription factor binding [GO:0140297]; histone acetyltransferase activity [GO:0004402]; MRF binding [GO:0043426]; p53 binding [GO:0002039]; peptide N-acetyltransferase activity [GO:0034212]; peptide-lysine-N-acetyltransferase activity [GO:0…
CREB1 protein	cellular signal transduction/structural	Q53X93	https://www.uniprot.org/uniprotkb/Q53X93/entry	Q53X93_HUMAN	CREB1 protein (cAMP responsive element binding protein 1) (cAMP responsive element binding protein 1, isoform CRA_b) (cDNA, FLJ96224, Homo sapiens cAMP responsive element binding protein 1 (CREB1),transcript variant A, mRNA)	15	CREB1 hCG_15208	Homo sapiens (Human)	327	9606		4	CREB1	cAMP response element binding [GO:0035497]; DNA-binding transcription activator activity, RNA polymerase II-specific [GO:0001228]
CTGF protein	cellular signal transduction/structural	Q6FHL8	https://www.uniprot.org/uniprotkb/Q6FHL8/entry	Q6FHL8_HUMAN	CTGF protein	13	CTGF	Homo sapiens (Human)	349	9606		2	CTGF
Cubilin	cellular signal transduction/structural	O60494	https://www.uniprot.org/uniprotkb/O60494/entry	CUBN_HUMAN	Cubilin (460 kDa receptor) (Intestinal intrinsic factor receptor) (Intrinsic factor-cobalamin receptor) (Intrinsic factor-vitamin B12 receptor)	9	CUBN IFCR	Homo sapiens (Human)	3623	9606	FUNCTION: Endocytic receptor which plays a role in lipoprotein, vitamin and iron metabolism by facilitating their uptake (PubMed:9572993, PubMed:10371504, PubMed:11717447, PubMed:11606717, PubMed:14576052). Acts together with LRP2 to mediate endocytosis of high-density lipoproteins, GC, hemoglobin, ALB, TF and SCGB1A1. Acts together with AMN to mediate endocytosis of the CBLIF-cobalamin complex (…	5	CUBN	calcium ion binding [GO:0005509]; cargo receptor activity [GO:0038024]; cobalamin binding [GO:0031419]; protein homodimerization activity [GO:0042803]; signaling receptor activity [GO:0038023]
Cyclic AMP-responsive element-binding protein 1	cellular signal transduction/structural	P16220	https://www.uniprot.org/uniprotkb/P16220/entry	CREB1_HUMAN	Cyclic AMP-responsive element-binding protein 1 (CREB-1) (cAMP-responsive element-binding protein 1)	49	CREB1	Homo sapiens (Human)	327	9606	FUNCTION: Phosphorylation-dependent transcription factor that stimulates transcription upon binding to the DNA cAMP response element (CRE), a sequence present in many viral and cellular promoters. Transcription activation is enhanced by the TORC coactivators which act independently of Ser-119 phosphorylation. Involved in different cellular processes including the synchronization of circadian rhyt…	5	CREB1	cAMP response element binding [GO:0035497]; DNA-binding transcription activator activity, RNA polymerase II-specific [GO:0001228]; DNA-binding transcription factor activity [GO:0003700]; DNA-binding transcription factor activity, RNA polymerase II-specific [GO:0000981]; enzyme binding [GO:0019899]; identical protein binding [GO:0042802]; RNA polymerase II cis-regulatory region sequence-specific D…
Cyclin-A2	cellular signal transduction/structural	P20248	https://www.uniprot.org/uniprotkb/P20248/entry	CCNA2_HUMAN	Cyclin-A2 (Cyclin-A) (Cyclin A)	11	CCNA2 CCN1 CCNA	Homo sapiens (Human)	432	9606	FUNCTION: Cyclin which controls both the G1/S and the G2/M transition phases of the cell cycle. Functions through the formation of specific serine/threonine protein kinase holoenzyme complexes with the cyclin-dependent protein kinases CDK1 or CDK2. The cyclin subunit confers the substrate specificity of these complexes and differentially interacts with and activates CDK1 and CDK2 throughout the c…	5	CCNA2	cyclin-dependent protein serine/threonine kinase regulator activity [GO:0016538]; protein domain specific binding [GO:0019904]; protein kinase binding [GO:0019901]
Cyclin-dependent kinase 16	cellular signal transduction/structural	Q00536	https://www.uniprot.org/uniprotkb/Q00536/entry	CDK16_HUMAN	Cyclin-dependent kinase 16 (EC 2.7.11.22) (Cell division protein kinase 16) (PCTAIRE-motif protein kinase 1) (Serine/threonine-protein kinase PCTAIRE-1)	28	CDK16 PCTAIRE1 PCTK1	Homo sapiens (Human)	496	9606	FUNCTION: Protein kinase that plays a role in vesicle-mediated transport processes and exocytosis. Regulates GH1 release by brain neurons. Phosphorylates NSF, and thereby regulates NSF oligomerization. Required for normal spermatogenesis. Regulates neuron differentiation and dendrite development (By similarity). Plays a role in the regulation of insulin secretion in response to changes in blood g…	5	CDK16	ATP binding [GO:0005524]; cyclin-dependent protein serine/threonine kinase activity [GO:0004693]; protein serine kinase activity [GO:0106310]; protein serine/threonine kinase activity [GO:0004674]
Cyclin-dependent kinase inhibitor 1B	cellular signal transduction/structural	P46527	https://www.uniprot.org/uniprotkb/P46527/entry	CDN1B_HUMAN	Cyclin-dependent kinase inhibitor 1B (Cyclin-dependent kinase inhibitor p27) (p27Kip1)	38	CDKN1B KIP1 p27	Homo sapiens (Human)	198	9606	FUNCTION: Important regulator of cell cycle progression. Inhibits the kinase activity of CDK2 bound to cyclin A, but has little inhibitory activity on CDK2 bound to SPDYA (PubMed:28666995). Involved in G1 arrest. Potent inhibitor of cyclin E- and cyclin A-CDK2 complexes. Forms a complex with cyclin type D-CDK4 complexes and is involved in the assembly, stability, and modulation of CCND1-CDK4 comp…	5	CDKN1B	cyclin binding [GO:0030332]; cyclin-dependent protein serine/threonine kinase inhibitor activity [GO:0004861]; Hsp70 protein binding [GO:0030544]; molecular adaptor activity [GO:0060090]; molecular function inhibitor activity [GO:0140678]; protein kinase binding [GO:0019901]; protein kinase inhibitor activity [GO:0004860]; protein phosphatase binding [GO:0019903]; protein-containing complex bindi…
CYR61 protein	cellular signal transduction/structural	Q6FI18	https://www.uniprot.org/uniprotkb/Q6FI18/entry	Q6FI18_HUMAN	CYR61 protein (Cysteine-rich, angiogenic inducer, 61, isoform CRA_a)	15	CYR61 hCG_23652	Homo sapiens (Human)	381	9606		4	CYR61	extracellular matrix binding [GO:0050840]; integrin binding [GO:0005178]; nucleotide binding [GO:0000166]
Cysteine-rich, angiogenic inducer, 61 variant	cellular signal transduction/structural	Q53FA4	https://www.uniprot.org/uniprotkb/Q53FA4/entry	Q53FA4_HUMAN	Cysteine-rich, angiogenic inducer, 61 variant	46		Homo sapiens (Human)	381	9606		1
Cytochrome P450 11B1, mitochondrial	cellular signal transduction/structural	P15538	https://www.uniprot.org/uniprotkb/P15538/entry	C11B1_HUMAN	Cytochrome P450 11B1, mitochondrial (CYPXIB1) (Cytochrome P-450c11) (Cytochrome P450C11) (Steroid 11-beta-hydroxylase, CYP11B1) (EC 1.14.15.4)	37	CYP11B1 S11BH	Homo sapiens (Human)	503	9606	FUNCTION: A cytochrome P450 monooxygenase involved in the biosynthesis of adrenal corticoids (PubMed:18215163). Catalyzes the hydroxylation of carbon hydrogen bond at 11-beta position of 11-deoxycortisol and 11-deoxycorticosterone/21-hydroxyprogesterone yielding cortisol or corticosterone, respectively (PubMed:18215163). Mechanistically, uses molecular oxygen inserting one oxygen atom into a subs…	5	CYP11B1	corticosterone 18-monooxygenase activity [GO:0047783]; heme binding [GO:0020037]; iron ion binding [GO:0005506]; steroid 11-beta-monooxygenase activity [GO:0004507]
Cytochrome P450 11B2, mitochondrial	cellular signal transduction/structural	P19099	https://www.uniprot.org/uniprotkb/P19099/entry	C11B2_HUMAN	Cytochrome P450 11B2, mitochondrial (Aldosterone synthase) (ALDOS) (Aldosterone-synthesizing enzyme) (CYPXIB2) (Corticosterone 18-monooxygenase, CYP11B2) (EC 1.14.15.5) (Cytochrome P-450Aldo) (Cytochrome P-450C18) (Steroid 11-beta-hydroxylase, CYP11B2) (EC 1.14.15.4) (Steroid 18-hydroxylase)	37	CYP11B2	Homo sapiens (Human)	503	9606	FUNCTION: A cytochrome P450 monooxygenase that catalyzes the biosynthesis of adrenal mineralocorticoid aldosterone (PubMed:11856349, PubMed:23322723, PubMed:1594605, PubMed:9814506). Catalyzes three sequential oxidative reactions of 11-deoxycorticosterone/21-hydroxyprogesterone, namely 11-beta hydroxylation followed with two successive oxidations at C18 to yield 18-hydroxy and then 18-aldehyde de…	5	CYP11B2	corticosterone 18-monooxygenase activity [GO:0047783]; heme binding [GO:0020037]; iron ion binding [GO:0005506]; steroid 11-beta-monooxygenase activity [GO:0004507]; steroid hydroxylase activity [GO:0008395]
Cytochrome P450 1A1	cellular signal transduction/structural	P04798	https://www.uniprot.org/uniprotkb/P04798/entry	CP1A1_HUMAN	Cytochrome P450 1A1 (CYPIA1) (EC 1.14.14.1) (Cytochrome P450 form 6) (Cytochrome P450-C) (Cytochrome P450-P1) (Hydroperoxy icosatetraenoate dehydratase) (EC 4.2.1.152)	21	CYP1A1	Homo sapiens (Human)	512	9606	FUNCTION: A cytochrome P450 monooxygenase involved in the metabolism of various endogenous substrates, including fatty acids, steroid hormones and vitamins (PubMed:11555828, PubMed:14559847, PubMed:12865317, PubMed:15805301, PubMed:15041462, PubMed:18577768, PubMed:19965576, PubMed:20972997, PubMed:10681376). Mechanistically, uses molecular oxygen inserting one oxygen atom into a substrate, and r…	5	CYP1A1	arachidonic acid monooxygenase activity [GO:0008391]; aromatase activity [GO:0070330]; demethylase activity [GO:0032451]; enzyme binding [GO:0019899]; estrogen 16-alpha-hydroxylase activity [GO:0101020]; estrogen 2-hydroxylase activity [GO:0101021]; flavonoid 3'-monooxygenase activity [GO:0016711]; heme binding [GO:0020037]; Hsp70 protein binding [GO:0030544]; Hsp90 protein binding [GO:0051879]; …
Cytochrome P450 1B1	cellular signal transduction/structural	Q16678	https://www.uniprot.org/uniprotkb/Q16678/entry	CP1B1_HUMAN	Cytochrome P450 1B1 (EC 1.14.14.1) (CYPIB1) (Hydroperoxy icosatetraenoate dehydratase) (EC 4.2.1.152)	21	CYP1B1	Homo sapiens (Human)	543	9606	FUNCTION: A cytochrome P450 monooxygenase involved in the metabolism of various endogenous substrates, including fatty acids, steroid hormones and vitamins (PubMed:20972997, PubMed:11555828, PubMed:12865317, PubMed:10681376, PubMed:15258110). Mechanistically, uses molecular oxygen inserting one oxygen atom into a substrate, and reducing the second into a water molecule, with two electrons provide…	5	CYP1B1	aromatase activity [GO:0070330]; estrogen 16-alpha-hydroxylase activity [GO:0101020]; heme binding [GO:0020037]; hydroperoxy icosatetraenoate dehydratase activity [GO:0106256]; iron ion binding [GO:0005506]; monooxygenase activity [GO:0004497]; oxidoreductase activity, acting on paired donors, with incorporation or reduction of molecular oxygen, reduced flavin or flavoprotein as one donor, and in…
Cytochrome P450 3A4	cellular signal transduction/structural	P08684	https://www.uniprot.org/uniprotkb/P08684/entry	CP3A4_HUMAN	Cytochrome P450 3A4 (EC 1.14.14.1) (1,4-cineole 2-exo-monooxygenase) (1,8-cineole 2-exo-monooxygenase) (EC 1.14.14.56) (Albendazole monooxygenase (sulfoxide-forming)) (EC 1.14.14.73) (Albendazole sulfoxidase) (CYPIIIA3) (CYPIIIA4) (Cholesterol 25-hydroxylase) (Cytochrome P450 3A3) (Cytochrome P450 HLp) (Cytochrome P450 NF-25) (Cytochrome P450-PCN1) (Nifedipine oxidase) (Quinine 3-monooxygenase) (…	21	CYP3A4 CYP3A3	Homo sapiens (Human)	503	9606	FUNCTION: A cytochrome P450 monooxygenase involved in the metabolism of sterols, steroid hormones, retinoids and fatty acids (PubMed:10681376, PubMed:11093772, PubMed:11555828, PubMed:14559847, PubMed:12865317, PubMed:15373842, PubMed:15764715, PubMed:20702771, PubMed:19965576, PubMed:21490593, PubMed:21576599). Mechanistically, uses molecular oxygen inserting one oxygen atom into a substrate, an…	5	CYP3A4	1,8-cineole 2-exo-monooxygenase activity [GO:0102320]; 1-alpha,25-dihydroxyvitamin D3 23-hydroxylase activity [GO:0062181]; anandamide 11,12 epoxidase activity [GO:0062188]; anandamide 14,15 epoxidase activity [GO:0062189]; anandamide 8,9 epoxidase activity [GO:0062187]; aromatase activity [GO:0070330]; caffeine oxidase activity [GO:0034875]; enzyme binding [GO:0019899]; estrogen 16-alpha-hydroxy…
Cytochrome P450 3A5	cellular signal transduction/structural	P20815	https://www.uniprot.org/uniprotkb/P20815/entry	CP3A5_HUMAN	Cytochrome P450 3A5 (EC 1.14.14.1) (CYPIIIA5) (Cytochrome P450-PCN3)	21	CYP3A5	Homo sapiens (Human)	502	9606	FUNCTION: A cytochrome P450 monooxygenase involved in the metabolism of steroid hormones and vitamins (PubMed:2732228, PubMed:10681376, PubMed:11093772, PubMed:12865317). Mechanistically, uses molecular oxygen inserting one oxygen atom into a substrate, and reducing the second into a water molecule, with two electrons provided by NADPH via cytochrome P450 reductase (NADPH--hemoprotein reductase).…	5	CYP3A5	aromatase activity [GO:0070330]; estrogen 16-alpha-hydroxylase activity [GO:0101020]; heme binding [GO:0020037]; iron ion binding [GO:0005506]; monooxygenase activity [GO:0004497]; oxidoreductase activity [GO:0016491]; oxygen binding [GO:0019825]; retinoic acid 4-hydroxylase activity [GO:0008401]
Cytochrome P450 3A7	cellular signal transduction/structural	P24462	https://www.uniprot.org/uniprotkb/P24462/entry	CP3A7_HUMAN	Cytochrome P450 3A7 (EC 1.14.14.1) (CYPIIIA7) (Cytochrome P450-HFLA) (P450HLp2)	21	CYP3A7	Homo sapiens (Human)	503	9606	FUNCTION: A cytochrome P450 monooxygenase involved in the metabolism of steroid hormones and vitamins during embryogenesis (PubMed:9555064, PubMed:11093772, PubMed:14559847, PubMed:12865317, PubMed:17178770). Mechanistically, uses molecular oxygen inserting one oxygen atom into a substrate, and reducing the second into a water molecule, with two electrons provided by NADPH via cytochrome P450 red…	5	CYP3A7	all-trans retinoic acid 18-hydroxylase activity [GO:0062183]; aromatase activity [GO:0070330]; estrogen 16-alpha-hydroxylase activity [GO:0101020]; estrogen 2-hydroxylase activity [GO:0101021]; heme binding [GO:0020037]; iron ion binding [GO:0005506]; monooxygenase activity [GO:0004497]; oxygen binding [GO:0019825]; retinoic acid 4-hydroxylase activity [GO:0008401]; steroid hydroxylase activity […
Cytochrome P450 7B1	cellular signal transduction/structural	O75881	https://www.uniprot.org/uniprotkb/O75881/entry	CP7B1_HUMAN	Cytochrome P450 7B1 (24-hydroxycholesterol 7-alpha-hydroxylase) (EC 1.14.14.26) (25/26-hydroxycholesterol 7-alpha-hydroxylase) (EC 1.14.14.29) (3-hydroxysteroid 7-alpha hydroxylase) (Oxysterol 7-alpha-hydroxylase)	21	CYP7B1	Homo sapiens (Human)	506	9606	FUNCTION: A cytochrome P450 monooxygenase involved in the metabolism of endogenous oxysterols and steroid hormones, including neurosteroids (PubMed:10588945, PubMed:24491228). Mechanistically, uses molecular oxygen inserting one oxygen atom into a substrate, and reducing the second into a water molecule, with two electrons provided by NADPH via cytochrome P450 reductase (CPR; NADPH-ferrihemoprote…	5	CYP7B1	24-hydroxycholesterol 7alpha-hydroxylase activity [GO:0033782]; 25-hydroxycholesterol 7alpha-hydroxylase activity [GO:0033783]; 27-hydroxycholesterol 7-alpha-monooxygenase activity [GO:0047092]; heme binding [GO:0020037]; iron ion binding [GO:0005506]; oxysterol 7-alpha-hydroxylase activity [GO:0008396]
Cytochrome P450 family 11 subfamily A polypeptide 1 isoform 2	cellular signal transduction/structural	A0A0S2Z3T5	https://www.uniprot.org/uniprotkb/A0A0S2Z3T5/entry	A0A0S2Z3T5_HUMAN	Cytochrome P450 family 11 subfamily A polypeptide 1 isoform 2	62	CYP11A1	Homo sapiens (Human)	98	9606		1	CYP11A1	cholesterol monooxygenase (side-chain-cleaving) activity [GO:0008386]
Cytochrome P450 family 11 subfamily A polypeptide 1 isoform 3	cellular signal transduction/structural	A0A0S2Z3M2	https://www.uniprot.org/uniprotkb/A0A0S2Z3M2/entry	A0A0S2Z3M2_HUMAN	Cytochrome P450 family 11 subfamily A polypeptide 1 isoform 3	62	CYP11A1	Homo sapiens (Human)	89	9606		1	CYP11A1	cholesterol monooxygenase (side-chain-cleaving) activity [GO:0008386]
Cytochrome P450 family 11 subfamily A polypeptide 1 isoform 4	cellular signal transduction/structural	A0A0S2Z3H9	https://www.uniprot.org/uniprotkb/A0A0S2Z3H9/entry	A0A0S2Z3H9_HUMAN	Cytochrome P450 family 11 subfamily A polypeptide 1 isoform 4	62	CYP11A1	Homo sapiens (Human)	79	9606		1	CYP11A1	cholesterol monooxygenase (side-chain-cleaving) activity [GO:0008386]
Cytokine-inducible SH2-containing protein	cellular signal transduction/structural	Q9NSE2	https://www.uniprot.org/uniprotkb/Q9NSE2/entry	CISH_HUMAN	Cytokine-inducible SH2-containing protein (CIS) (CIS-1) (Protein G18) (Suppressor of cytokine signaling) (SOCS)	43	CISH G18	Homo sapiens (Human)	258	9606	FUNCTION: SOCS family proteins form part of a classical negative feedback system that regulates cytokine signal transduction. CIS is involved in the negative regulation of cytokines that signal through the JAK-STAT5 pathway such as erythropoietin, prolactin and interleukin 3 (IL3) receptor. Inhibits STAT5 trans-activation by suppressing its tyrosine phosphorylation. May be a substrate-recognition…	5	CISH	1-phosphatidylinositol-3-kinase regulator activity [GO:0046935]
Cytoplasmic dynein 1 heavy chain 1	cellular signal transduction/structural	Q14204	https://www.uniprot.org/uniprotkb/Q14204/entry	DYHC1_HUMAN	Cytoplasmic dynein 1 heavy chain 1 (Cytoplasmic dynein heavy chain 1) (Dynein heavy chain, cytosolic)	36	DYNC1H1 DHC1 DNCH1 DNCL DNECL DYHC KIAA0325	Homo sapiens (Human)	4646	9606	FUNCTION: Cytoplasmic dynein 1 acts as a motor for the intracellular retrograde motility of vesicles and organelles along microtubules. Dynein has ATPase activity; the force-producing power stroke is thought to occur on release of ADP. Plays a role in mitotic spindle assembly and metaphase plate congression (PubMed:27462074). {ECO:0000269|PubMed:27462074}.	5	DYNC1H1	ATP binding [GO:0005524]; dynein intermediate chain binding [GO:0045505]; dynein light intermediate chain binding [GO:0051959]; minus-end-directed microtubule motor activity [GO:0008569]; RNA binding [GO:0003723]
Cytoplasmic dynein 1 intermediate chain 1	cellular signal transduction/structural	O14576	https://www.uniprot.org/uniprotkb/O14576/entry	DC1I1_HUMAN	Cytoplasmic dynein 1 intermediate chain 1 (Cytoplasmic dynein intermediate chain 1) (Dynein intermediate chain 1, cytosolic) (DH IC-1)	43	DYNC1I1 DNCI1 DNCIC1	Homo sapiens (Human)	645	9606	FUNCTION: Acts as one of several non-catalytic accessory components of the cytoplasmic dynein 1 complex that are thought to be involved in linking dynein to cargos and to adapter proteins that regulate dynein function. Cytoplasmic dynein 1 acts as a motor for the intracellular retrograde motility of vesicles and organelles along microtubules. The intermediate chains mediate the binding of dynein …	5	DYNC1I1	cytoskeletal motor activity [GO:0003774]; dynein heavy chain binding [GO:0045504]; dynein light chain binding [GO:0045503]; microtubule binding [GO:0008017]; microtubule motor activity [GO:0003777]; spectrin binding [GO:0030507]
Cytoplasmic dynein 1 intermediate chain 2	cellular signal transduction/structural	Q13409	https://www.uniprot.org/uniprotkb/Q13409/entry	DC1I2_HUMAN	Cytoplasmic dynein 1 intermediate chain 2 (Cytoplasmic dynein intermediate chain 2) (Dynein intermediate chain 2, cytosolic) (DH IC-2)	43	DYNC1I2 DNCI2 DNCIC2	Homo sapiens (Human)	638	9606	FUNCTION: Acts as one of several non-catalytic accessory components of the cytoplasmic dynein 1 complex that are thought to be involved in linking dynein to cargos and to adapter proteins that regulate dynein function (PubMed:31079899). Cytoplasmic dynein 1 acts as a motor for the intracellular retrograde motility of vesicles and organelles along microtubules (PubMed:31079899). The intermediate c…	5	DYNC1I2	dynein heavy chain binding [GO:0045504]; dynein light chain binding [GO:0045503]; microtubule motor activity [GO:0003777]
Cytoplasmic dynein 1 light intermediate chain 1	cellular signal transduction/structural	Q9Y6G9	https://www.uniprot.org/uniprotkb/Q9Y6G9/entry	DC1L1_HUMAN	Cytoplasmic dynein 1 light intermediate chain 1 (LIC1) (Dynein light chain A) (DLC-A) (Dynein light intermediate chain 1, cytosolic)	49	DYNC1LI1 DNCLI1	Homo sapiens (Human)	523	9606	FUNCTION: Acts as one of several non-catalytic accessory components of the cytoplasmic dynein 1 complex that are thought to be involved in linking dynein to cargos and to adapter proteins that regulate dynein function. Cytoplasmic dynein 1 acts as a motor for the intracellular retrograde motility of vesicles and organelles along microtubules. May play a role in binding dynein to membranous organe…	5	DYNC1LI1	ATP binding [GO:0005524]; dynein heavy chain binding [GO:0045504]; GDP binding [GO:0019003]; molecular adaptor activity [GO:0060090]; RNA binding [GO:0003723]
Cytoplasmic dynein 1 light intermediate chain 2	cellular signal transduction/structural	O43237	https://www.uniprot.org/uniprotkb/O43237/entry	DC1L2_HUMAN	Cytoplasmic dynein 1 light intermediate chain 2 (Dynein light intermediate chain 2, cytosolic) (LIC-2) (LIC53/55)	49	DYNC1LI2 DNCLI2 LIC2	Homo sapiens (Human)	492	9606	FUNCTION: Acts as one of several non-catalytic accessory components of the cytoplasmic dynein 1 complex that are thought to be involved in linking dynein to cargos and to adapter proteins that regulate dynein function. Cytoplasmic dynein 1 acts as a motor for the intracellular retrograde motility of vesicles and organelles along microtubules. May play a role in binding dynein to membranous organe…	5	DYNC1LI2	ATP binding [GO:0005524]; dynein heavy chain binding [GO:0045504]; identical protein binding [GO:0042802]
D	cellular signal transduction/structural	P14416	https://www.uniprot.org/uniprotkb/P14416/entry	DRD2_HUMAN	D(2) dopamine receptor (Dopamine D2 receptor)	2	DRD2	Homo sapiens (Human)	443	9606	FUNCTION: Dopamine receptor whose activity is mediated by G proteins which inhibit adenylyl cyclase (PubMed:21645528). Positively regulates postnatal regression of retinal hyaloid vessels via suppression of VEGFR2/KDR activity, downstream of OPN5 (By similarity). {ECO:0000250|UniProtKB:P61168, ECO:0000269|PubMed:21645528}.	5	DRD2	dopamine binding [GO:0035240]; dopamine neurotransmitter receptor activity, coupled via Gi/Go [GO:0001591]; G protein-coupled receptor activity [GO:0004930]; heterocyclic compound binding [GO:1901363]; identical protein binding [GO:0042802]; ionotropic glutamate receptor binding [GO:0035255]; potassium channel regulator activity [GO:0015459]; protein-containing complex binding [GO:0044877]
D	cellular signal transduction/structural	A0A024R3C5	https://www.uniprot.org/uniprotkb/A0A024R3C5/entry	A0A024R3C5_HUMAN	D(2) dopamine receptor (Dopamine D2 receptor)	2	DRD2 hCG_39593	Homo sapiens (Human)	443	9606		5	DRD2	dopamine binding [GO:0035240]; dopamine neurotransmitter receptor activity, coupled via Gi/Go [GO:0001591]; G protein-coupled receptor activity [GO:0004930]; heterocyclic compound binding [GO:1901363]; identical protein binding [GO:0042802]; ionotropic glutamate receptor binding [GO:0035255]; protein-containing complex binding [GO:0044877]
D-aspartate oxidase	cellular signal transduction/structural	Q99489	https://www.uniprot.org/uniprotkb/Q99489/entry	OXDD_HUMAN	D-aspartate oxidase (DASOX) (DDO) (EC 1.4.3.1)	21	DDO	Homo sapiens (Human)	341	9606	FUNCTION: Selectively catalyzes the oxidative deamination of D-aspartate and its N-methylated derivative, N-methyl D-aspartate. {ECO:0000269|PubMed:9163533}.	5	DDO	D-aspartate oxidase activity [GO:0008445]; FAD binding [GO:0071949]
D-aspartate oxidase	cellular signal transduction/structural	C9K4X7	https://www.uniprot.org/uniprotkb/C9K4X7/entry	C9K4X7_HUMAN	D-aspartate oxidase (EC 1.4.3.1)	21	ddo	Homo sapiens (Human)	341	9606		2	ddo	D-aspartate oxidase activity [GO:0008445]; FAD binding [GO:0071949]
DCC-interacting protein 13-alpha	cellular signal transduction/structural	Q9UKG1	https://www.uniprot.org/uniprotkb/Q9UKG1/entry	DP13A_HUMAN	DCC-interacting protein 13-alpha (Dip13-alpha) (Adapter protein containing PH domain, PTB domain and leucine zipper motif 1)	34	APPL1 APPL DIP13A KIAA1428	Homo sapiens (Human)	709	9606	FUNCTION: Multifunctional adapter protein that binds to various membrane receptors, nuclear factors and signaling proteins to regulate many processes, such as cell proliferation, immune response, endosomal trafficking and cell metabolism (PubMed:26583432, PubMed:15016378, PubMed:26073777, PubMed:19661063, PubMed:10490823). Regulates signaling pathway leading to cell proliferation through interact…	5	APPL1	beta-tubulin binding [GO:0048487]; identical protein binding [GO:0042802]; phosphatidylinositol binding [GO:0035091]; phosphatidylserine binding [GO:0001786]; protein homodimerization activity [GO:0042803]; protein kinase B binding [GO:0043422]; protein-containing complex binding [GO:0044877]
DCC-interacting protein 13-beta	cellular signal transduction/structural	Q8NEU8	https://www.uniprot.org/uniprotkb/Q8NEU8/entry	DP13B_HUMAN	DCC-interacting protein 13-beta (Dip13-beta) (Adapter protein containing PH domain, PTB domain and leucine zipper motif 2)	33	APPL2 DIP13B	Homo sapiens (Human)	664	9606	FUNCTION: Multifunctional adapter protein that binds to various membrane receptors, nuclear factors and signaling proteins to regulate many processes, such as cell proliferation, immune response, endosomal trafficking and cell metabolism (PubMed:26583432, PubMed:15016378, PubMed:24879834). Regulates signaling pathway leading to cell proliferation through interaction with RAB5A and subunits of the…	5	APPL2	identical protein binding [GO:0042802]; phosphatidylinositol binding [GO:0035091]; phosphatidylserine binding [GO:0001786]; protein homodimerization activity [GO:0042803]; protein-containing complex binding [GO:0044877]
Death-associated protein kinase 3	cellular signal transduction/structural	O43293	https://www.uniprot.org/uniprotkb/O43293/entry	DAPK3_HUMAN	Death-associated protein kinase 3 (DAP kinase 3) (EC 2.7.11.1) (DAP-like kinase) (Dlk) (MYPT1 kinase) (Zipper-interacting protein kinase) (ZIP-kinase)	35	DAPK3 ZIPK	Homo sapiens (Human)	454	9606	FUNCTION: Serine/threonine kinase which is involved in the regulation of apoptosis, autophagy, transcription, translation and actin cytoskeleton reorganization. Involved in the regulation of smooth muscle contraction. Regulates both type I (caspase-dependent) apoptotic and type II (caspase-independent) autophagic cell deaths signal, depending on the cellular setting. Involved in regulation of sta…	5	DAPK3	ATP binding [GO:0005524]; cAMP response element binding protein binding [GO:0008140]; identical protein binding [GO:0042802]; leucine zipper domain binding [GO:0043522]; protein homodimerization activity [GO:0042803]; protein serine kinase activity [GO:0106310]; protein serine/threonine kinase activity [GO:0004674]; small GTPase binding [GO:0031267]
Deformed epidermal autoregulatory factor 1 homolog	cellular signal transduction/structural	O75398	https://www.uniprot.org/uniprotkb/O75398/entry	DEAF1_HUMAN	Deformed epidermal autoregulatory factor 1 homolog (Nuclear DEAF-1-related transcriptional regulator) (NUDR) (Suppressin) (Zinc finger MYND domain-containing protein 5)	52	DEAF1 SPN ZMYND5	Homo sapiens (Human)	565	9606	FUNCTION: Transcription factor that binds to sequence with multiple copies of 5'-TTC[CG]G-3' present in its own promoter and that of the HNRPA2B1 gene. Down-regulates transcription of these genes. Binds to the retinoic acid response element (RARE) 5'-AGGGTTCACCGAAAGTTCA-3'. Activates the proenkephalin gene independently of promoter binding, probably through protein-protein interaction. When secre…	5	DEAF1	DNA-binding transcription factor activity, RNA polymerase II-specific [GO:0000981]; DNA-binding transcription repressor activity, RNA polymerase II-specific [GO:0001227]; metal ion binding [GO:0046872]; RNA polymerase II transcription regulatory region sequence-specific DNA binding [GO:0000977]
Dehydrogenase/reductase SDR family member 2, mitochondrial	cellular signal transduction/structural	Q13268	https://www.uniprot.org/uniprotkb/Q13268/entry	DHRS2_HUMAN	Dehydrogenase/reductase SDR family member 2, mitochondrial (EC 1.1.1.-) (Dicarbonyl reductase HEP27) (Protein D) (Short chain dehydrogenase/reductase family 25C member 1) (Protein SDR25C1)	60	DHRS2 SDR25C1	Homo sapiens (Human)	280	9606	FUNCTION: NADPH-dependent oxidoreductase which catalyzes the reduction of dicarbonyl compounds. Displays reductase activity in vitro with 3,4-hexanedione, 2,3-heptanedione and 1-phenyl-1,2-propanedione as substrates (PubMed:16685466). May function as a dicarbonyl reductase in the enzymatic inactivation of reactive carbonyls involved in covalent modification of cellular components (PubMed:16685466…	5	DHRS2	carbonyl reductase (NADPH) activity [GO:0004090]; oxidoreductase activity, acting on the CH-OH group of donors, NAD or NADP as acceptor [GO:0016616]
Deiodinase, iodothyronine, type I	cellular signal transduction/structural	A0A9K3Y7U1	https://www.uniprot.org/uniprotkb/A0A9K3Y7U1/entry	A0A9K3Y7U1_HUMAN	Deiodinase, iodothyronine, type I	34	DIO1 hCG_1790306	Homo sapiens (Human)	120	9606		1	DIO1	thyroxine 5'-deiodinase activity [GO:0004800]
Delta	cellular signal transduction/structural	Q15392	https://www.uniprot.org/uniprotkb/Q15392/entry	DHC24_HUMAN	Delta(24)-sterol reductase (EC 1.3.1.72) (24-dehydrocholesterol reductase) (3-beta-hydroxysterol Delta-24-reductase) (Diminuto/dwarf1 homolog) (Seladin-1)	6	DHCR24 KIAA0018	Homo sapiens (Human)	516	9606	FUNCTION: Catalyzes the reduction of the delta-24 double bond of sterol intermediates during cholesterol biosynthesis (PubMed:11519011, PubMed:21671375, PubMed:25637936, PubMed:22178193). In addition to its cholesterol-synthesizing activity, can protect cells from oxidative stress by reducing caspase 3 activity during apoptosis induced by oxidative stress (PubMed:11007892, PubMed:22010141). Also …	5	DHCR24	delta24(24-1) sterol reductase activity [GO:0000246]; delta24-sterol reductase activity [GO:0050614]; enzyme binding [GO:0019899]; FAD binding [GO:0071949]; oxidoreductase activity, acting on the CH-CH group of donors, NAD or NADP as acceptor [GO:0016628]; peptide antigen binding [GO:0042605]
Dendritic cell nuclear protein 1	cellular signal transduction/structural	Q8TF63	https://www.uniprot.org/uniprotkb/Q8TF63/entry	DCNP1_HUMAN	Dendritic cell nuclear protein 1 (Dendritic cell nuclear protein-1) (Dendritic cell-associated nuclear protein)	34	DCANP1 C5orf20 DCNP1	Homo sapiens (Human)	244	9606	FUNCTION: Binds with and transactivates the corticotropin-releasing hormone (CRH) promoter. {ECO:0000269|PubMed:20693543}.	5	DCANP1	DNA binding [GO:0003677]
Dexamethasone-induced Ras-related protein 1	cellular signal transduction/structural	Q9Y272	https://www.uniprot.org/uniprotkb/Q9Y272/entry	RASD1_HUMAN	Dexamethasone-induced Ras-related protein 1 (Activator of G-protein signaling 1)	45	RASD1 AGS1 DEXRAS1	Homo sapiens (Human)	281	9606	FUNCTION: Small GTPase. Negatively regulates the transcription regulation activity of the APBB1/FE65-APP complex via its interaction with APBB1/FE65 (By similarity). {ECO:0000250}.	5	RASD1	G-protein beta-subunit binding [GO:0031681]; GTP binding [GO:0005525]; GTPase activity [GO:0003924]
Diacylglycerol kinase theta	cellular signal transduction/structural	P52824	https://www.uniprot.org/uniprotkb/P52824/entry	DGKQ_HUMAN	Diacylglycerol kinase theta (DAG kinase theta) (DGKtheta) (EC 2.7.1.107) (Diglyceride kinase theta) (DGK-theta)	29	DGKQ DAGK4	Homo sapiens (Human)	942	9606	FUNCTION: Diacylglycerol kinase that converts diacylglycerol/DAG into phosphatidic acid/phosphatidate/PA and regulates the respective levels of these two bioactive lipids (PubMed:9099683, PubMed:11309392, PubMed:22627129). Thereby, acts as a central switch between the signaling pathways activated by these second messengers with different cellular targets and opposite effects in numerous biologica…	5	DGKQ	ATP binding [GO:0005524]; diacylglycerol kinase activity [GO:0004143]; DNA-binding transcription factor binding [GO:0140297]; kinase binding [GO:0019900]; metal ion binding [GO:0046872]; phospholipase binding [GO:0043274]; transmembrane receptor protein tyrosine kinase activator activity [GO:0030297]
Dickkopf-related protein 3	cellular signal transduction/structural	Q9UBP4	https://www.uniprot.org/uniprotkb/Q9UBP4/entry	DKK3_HUMAN	Dickkopf-related protein 3 (Dickkopf-3) (Dkk-3) (hDkk-3)	28	DKK3 REIC UNQ258/PRO295	Homo sapiens (Human)	350	9606	FUNCTION: Antagonizes canonical Wnt signaling by inhibiting LRP5/6 interaction with Wnt and by forming a ternary complex with the transmembrane protein KREMEN that promotes internalization of LRP5/6. DKKs play an important role in vertebrate development, where they locally inhibit Wnt regulated processes such as antero-posterior axial patterning, limb development, somitogenesis and eye formation.…	5	DKK3	co-receptor binding [GO:0039706]; receptor antagonist activity [GO:0048019]
Dipeptidyl peptidase 4	cellular signal transduction/structural	P27487	https://www.uniprot.org/uniprotkb/P27487/entry	DPP4_HUMAN	Dipeptidyl peptidase 4 (EC 3.4.14.5) (ADABP) (Adenosine deaminase complexing protein 2) (ADCP-2) (Dipeptidyl peptidase IV) (DPP IV) (T-cell activation antigen CD26) (TP103) (CD antigen CD26) [Cleaved into: Dipeptidyl peptidase 4 membrane form (Dipeptidyl peptidase IV membrane form); Dipeptidyl peptidase 4 soluble form (Dipeptidyl peptidase IV soluble form)]	24	DPP4 ADCP2 CD26	Homo sapiens (Human)	766	9606	FUNCTION: Cell surface glycoprotein receptor involved in the costimulatory signal essential for T-cell receptor (TCR)-mediated T-cell activation (PubMed:10951221, PubMed:10900005, PubMed:11772392, PubMed:17287217). Acts as a positive regulator of T-cell coactivation, by binding at least ADA, CAV1, IGF2R, and PTPRC (PubMed:10951221, PubMed:10900005, PubMed:11772392, PubMed:14691230). Its binding t…	5	DPP4	aminopeptidase activity [GO:0004177]; chemorepellent activity [GO:0045499]; dipeptidyl-peptidase activity [GO:0008239]; identical protein binding [GO:0042802]; protease binding [GO:0002020]; protein homodimerization activity [GO:0042803]; serine-type endopeptidase activity [GO:0004252]; serine-type peptidase activity [GO:0008236]; signaling receptor binding [GO:0005102]; virus receptor activity […
Disabled homolog 2	cellular signal transduction/structural	P98082	https://www.uniprot.org/uniprotkb/P98082/entry	DAB2_HUMAN	Disabled homolog 2 (Adaptor molecule disabled-2) (Differentially expressed in ovarian carcinoma 2) (DOC-2) (Differentially-expressed protein 2)	20	DAB2 DOC2	Homo sapiens (Human)	770	9606	FUNCTION: Adapter protein that functions as clathrin-associated sorting protein (CLASP) required for clathrin-mediated endocytosis of selected cargo proteins. Can bind and assemble clathrin, and binds simultaneously to phosphatidylinositol 4,5-bisphosphate (PtdIns(4,5)P2) and cargos containing non-phosphorylated NPXY internalization motifs, such as the LDL receptor, to recruit them to clathrin-co…	5	DAB2	cargo receptor activity [GO:0038024]; clathrin adaptor activity [GO:0035615]; low-density lipoprotein particle receptor binding [GO:0050750]; SMAD binding [GO:0046332]
Disabled homolog 2, mitogen-responsive phosphoprotein	cellular signal transduction/structural	A0A024R036	https://www.uniprot.org/uniprotkb/A0A024R036/entry	A0A024R036_HUMAN	Disabled homolog 2, mitogen-responsive phosphoprotein (Drosophila), isoform CRA_a	55	DAB2 hCG_1818367	Homo sapiens (Human)	770	9606		4	DAB2	low-density lipoprotein particle receptor binding [GO:0050750]
Disintegrin and metalloproteinase domain-containing protein 17	cellular signal transduction/structural	P78536	https://www.uniprot.org/uniprotkb/P78536/entry	ADA17_HUMAN	Disintegrin and metalloproteinase domain-containing protein 17 (ADAM 17) (EC 3.4.24.86) (Snake venom-like protease) (TNF-alpha convertase) (TNF-alpha-converting enzyme) (CD antigen CD156b)	64	ADAM17 CSVP TACE	Homo sapiens (Human)	824	9606	FUNCTION: Cleaves the membrane-bound precursor of TNF-alpha to its mature soluble form (PubMed:9034191). Responsible for the proteolytical release of soluble JAM3 from endothelial cells surface (PubMed:20592283). Responsible for the proteolytic release of several other cell-surface proteins, including p75 TNF-receptor, interleukin 1 receptor type II, p55 TNF-receptor, transforming growth factor-a…	5	ADAM17	endopeptidase activity [GO:0004175]; integrin binding [GO:0005178]; interleukin-6 receptor binding [GO:0005138]; metal ion binding [GO:0046872]; metalloendopeptidase activity [GO:0004222]; metalloendopeptidase activity involved in amyloid precursor protein catabolic process [GO:1902945]; metallopeptidase activity [GO:0008237]; Notch binding [GO:0005112]; PDZ domain binding [GO:0030165]; peptidase…
DNA polymerase epsilon catalytic subunit A	cellular signal transduction/structural	Q07864	https://www.uniprot.org/uniprotkb/Q07864/entry	DPOE1_HUMAN	DNA polymerase epsilon catalytic subunit A (EC 2.7.7.7) (3'-5' exodeoxyribonuclease) (EC 3.1.11.-) (DNA polymerase II subunit A)	44	POLE POLE1	Homo sapiens (Human)	2286	9606	FUNCTION: Catalytic component of the DNA polymerase epsilon complex (PubMed:10801849). Participates in chromosomal DNA replication (By similarity). Required during synthesis of the leading DNA strands at the replication fork, binds at/or near replication origins and moves along DNA with the replication fork (By similarity). Has 3'-5' proofreading exonuclease activity that corrects errors arising …	5	POLE	4 iron, 4 sulfur cluster binding [GO:0051539]; chromatin binding [GO:0003682]; DNA binding [GO:0003677]; DNA-directed DNA polymerase activity [GO:0003887]; nucleotide binding [GO:0000166]; single-stranded DNA 3'-5' DNA exonuclease activity [GO:0008310]; zinc ion binding [GO:0008270]
DNA-	cellular signal transduction/structural	P27695	https://www.uniprot.org/uniprotkb/P27695/entry	APEX1_HUMAN	DNA-(apurinic or apyrimidinic site) endonuclease (EC 3.1.11.2) (APEX nuclease) (APEN) (Apurinic-apyrimidinic endonuclease 1) (AP endonuclease 1) (APE-1) (REF-1) (Redox factor-1) [Cleaved into: DNA-(apurinic or apyrimidinic site) endonuclease, mitochondrial]	5	APEX1 APE APE1 APEX APX HAP1 REF1	Homo sapiens (Human)	318	9606	FUNCTION: Multifunctional protein that plays a central role in the cellular response to oxidative stress. The two major activities of APEX1 are DNA repair and redox regulation of transcriptional factors. Functions as a apurinic/apyrimidinic (AP) endodeoxyribonuclease in the DNA base excision repair (BER) pathway of DNA lesions induced by oxidative and alkylating agents. Initiates repair of AP sit…	5	APEX1	3'-5' exonuclease activity [GO:0008408]; 3'-5'-DNA exonuclease activity [GO:0008296]; chromatin DNA binding [GO:0031490]; class II DNA-(apurinic or apyrimidinic site) endonuclease activity [GO:0052720]; damaged DNA binding [GO:0003684]; DNA binding [GO:0003677]; DNA endonuclease activity [GO:0004520]; DNA-(abasic site) binding [GO:0140431]; DNA-(apurinic or apyrimidinic site) endonuclease activit…
DNA-	cellular signal transduction/structural	Q5TZP7	https://www.uniprot.org/uniprotkb/Q5TZP7/entry	Q5TZP7_HUMAN	DNA-(apurinic or apyrimidinic site) endonuclease (EC 3.1.-.-)	5	APEX1 hCG_40473	Homo sapiens (Human)	318	9606	FUNCTION: Initiates repair of AP sites in DNA by catalyzing hydrolytic incision of the phosphodiester backbone immediately adjacent to the damage, generating a single-strand break with 5'-deoxyribose phosphate and 3'-hydroxyl ends. {ECO:0000256|RuleBase:RU362131}.	4	APEX1	DNA binding [GO:0003677]; metal ion binding [GO:0046872]; NF-kappaB binding [GO:0051059]; protein-containing complex binding [GO:0044877]; RNA endonuclease activity [GO:0004521]
DnaJ homolog subfamily A member 1	cellular signal transduction/structural	P31689	https://www.uniprot.org/uniprotkb/P31689/entry	DNJA1_HUMAN	DnaJ homolog subfamily A member 1 (DnaJ protein homolog 2) (HSDJ) (Heat shock 40 kDa protein 4) (Heat shock protein J2) (HSJ-2) (Human DnaJ protein 2) (hDj-2)	35	DNAJA1 DNAJ2 HDJ2 HSJ2 HSPF4	Homo sapiens (Human)	397	9606	FUNCTION: Co-chaperone for HSPA8/Hsc70 (PubMed:10816573). Stimulates ATP hydrolysis, but not the folding of unfolded proteins mediated by HSPA1A (in vitro) (PubMed:24318877). Plays a role in protein transport into mitochondria via its role as co-chaperone. Functions as co-chaperone for HSPA1B and negatively regulates the translocation of BAX from the cytosol to mitochondria in response to cellula…	5	DNAJA1	ATP binding [GO:0005524]; ATPase activator activity [GO:0001671]; C3HC4-type RING finger domain binding [GO:0055131]; G protein-coupled receptor binding [GO:0001664]; Hsp70 protein binding [GO:0030544]; low-density lipoprotein particle receptor binding [GO:0050750]; metal ion binding [GO:0046872]; protein-folding chaperone binding [GO:0051087]; Tat protein binding [GO:0030957]; ubiquitin protein …
DnaJ homolog subfamily A member 2	cellular signal transduction/structural	O60884	https://www.uniprot.org/uniprotkb/O60884/entry	DNJA2_HUMAN	DnaJ homolog subfamily A member 2 (Cell cycle progression restoration gene 3 protein) (Dnj3) (Dj3) (HIRA-interacting protein 4) (Renal carcinoma antigen NY-REN-14)	35	DNAJA2 CPR3 HIRIP4	Homo sapiens (Human)	412	9606	FUNCTION: Co-chaperone of Hsc70. Stimulates ATP hydrolysis and the folding of unfolded proteins mediated by HSPA1A/B (in vitro) (PubMed:24318877). {ECO:0000269|PubMed:24318877}.	5	DNAJA2	ATP binding [GO:0005524]; ATPase activator activity [GO:0001671]; Hsp70 protein binding [GO:0030544]; metal ion binding [GO:0046872]; protein-folding chaperone binding [GO:0051087]; unfolded protein binding [GO:0051082]
DnaJ homolog subfamily A member 4	cellular signal transduction/structural	Q8WW22	https://www.uniprot.org/uniprotkb/Q8WW22/entry	DNJA4_HUMAN	DnaJ homolog subfamily A member 4	34	DNAJA4	Homo sapiens (Human)	397	9606		5	DNAJA4	ATP binding [GO:0005524]; Hsp70 protein binding [GO:0030544]; metal ion binding [GO:0046872]; protein-folding chaperone binding [GO:0051087]; unfolded protein binding [GO:0051082]
DnaJ homolog subfamily B member 1	cellular signal transduction/structural	P25685	https://www.uniprot.org/uniprotkb/P25685/entry	DNJB1_HUMAN	DnaJ homolog subfamily B member 1 (DnaJ protein homolog 1) (Heat shock 40 kDa protein 1) (HSP40) (Heat shock protein 40) (Human DnaJ protein 1) (hDj-1)	35	DNAJB1 DNAJ1 HDJ1 HSPF1	Homo sapiens (Human)	340	9606	FUNCTION: Interacts with HSP70 and can stimulate its ATPase activity. Stimulates the association between HSC70 and HIP. Negatively regulates heat shock-induced HSF1 transcriptional activity during the attenuation and recovery phase period of the heat shock response (PubMed:9499401). Stimulates ATP hydrolysis and the folding of unfolded proteins mediated by HSPA1A/B (in vitro) (PubMed:24318877). {…	5	DNAJB1	ATPase activator activity [GO:0001671]; ATPase binding [GO:0051117]; cadherin binding [GO:0045296]; Hsp70 protein binding [GO:0030544]; protein folding chaperone [GO:0044183]; protein-folding chaperone binding [GO:0051087]; transcription corepressor activity [GO:0003714]; transcription regulator inhibitor activity [GO:0140416]; unfolded protein binding [GO:0051082]
Dual oxidase 1	cellular signal transduction/structural	Q9NRD9	https://www.uniprot.org/uniprotkb/Q9NRD9/entry	DUOX1_HUMAN	Dual oxidase 1 (EC 1.11.1.-) (EC 1.6.3.1) (Large NOX 1) (Long NOX 1) (NADPH thyroid oxidase 1) (Thyroid oxidase 1)	16	DUOX1 DUOX LNOX1 THOX1	Homo sapiens (Human)	1551	9606	FUNCTION: Generates hydrogen peroxide which is required for the activity of thyroid peroxidase/TPO and lactoperoxidase/LPO. Plays a role in thyroid hormones synthesis and lactoperoxidase-mediated antimicrobial defense at the surface of mucosa. May have its own peroxidase activity through its N-terminal peroxidase-like domain. {ECO:0000269|PubMed:11514595, ECO:0000269|PubMed:12824283}.	5	DUOX1	calcium ion binding [GO:0005509]; heme binding [GO:0020037]; NAD(P)H oxidase H2O2-forming activity [GO:0016174]; NADH oxidase H202-forming activity [GO:0106293]; NADP binding [GO:0050661]; NADPH oxidase H202-forming activity [GO:0106294]; peroxidase activity [GO:0004601]; superoxide-generating NAD(P)H oxidase activity [GO:0016175]
Dual oxidase 2	cellular signal transduction/structural	Q9NRD8	https://www.uniprot.org/uniprotkb/Q9NRD8/entry	DUOX2_HUMAN	Dual oxidase 2 (EC 1.11.1.-) (EC 1.6.3.1) (Large NOX 2) (Long NOX 2) (NADH/NADPH thyroid oxidase p138-tox) (NADPH oxidase/peroxidase DUOX2) (NADPH thyroid oxidase 2) (Thyroid oxidase 2) (p138 thyroid oxidase)	16	DUOX2 LNOX2 THOX2	Homo sapiens (Human)	1548	9606	FUNCTION: Generates hydrogen peroxide which is required for the activity of thyroid peroxidase/TPO and lactoperoxidase/LPO. Plays a role in thyroid hormones synthesis and lactoperoxidase-mediated antimicrobial defense at the surface of mucosa. May have its own peroxidase activity through its N-terminal peroxidase-like domain. {ECO:0000269|PubMed:12824283}.	5	DUOX2	calcium ion binding [GO:0005509]; heme binding [GO:0020037]; NAD(P)H oxidase H2O2-forming activity [GO:0016174]; NADH oxidase H202-forming activity [GO:0106293]; NADPH oxidase H202-forming activity [GO:0106294]; peroxidase activity [GO:0004601]; superoxide-generating NAD(P)H oxidase activity [GO:0016175]
Dual oxidase maturation factor 1	cellular signal transduction/structural	Q1HG43	https://www.uniprot.org/uniprotkb/Q1HG43/entry	DOXA1_HUMAN	Dual oxidase maturation factor 1 (Dual oxidase activator 1) (Numb-interacting protein)	34	DUOXA1 NIP NUMBIP	Homo sapiens (Human)	343	9606	FUNCTION: May be required for the maturation and the transport from the endoplasmic reticulum to the plasma membrane of functional DUOX1. {ECO:0000305|PubMed:16651268}.	5	DUOXA1	enzyme binding [GO:0019899]
Dual oxidase maturation factor 1 alpha	cellular signal transduction/structural	B5M0B7	https://www.uniprot.org/uniprotkb/B5M0B7/entry	B5M0B7_HUMAN	Dual oxidase maturation factor 1 alpha	39	DUOXA1	Homo sapiens (Human)	343	9606		2	DUOXA1
Dual oxidase maturation factor 2	cellular signal transduction/structural	Q1HG44	https://www.uniprot.org/uniprotkb/Q1HG44/entry	DOXA2_HUMAN	Dual oxidase maturation factor 2 (Dual oxidase activator 2)	34	DUOXA2	Homo sapiens (Human)	320	9606	FUNCTION: Required for the maturation and the transport from the endoplasmic reticulum to the plasma membrane of functional DUOX2. May play a role in thyroid hormone synthesis. {ECO:0000269|PubMed:16651268}.	5	DUOXA2	enzyme binding [GO:0019899]
Dual specificity protein phosphatase 6	cellular signal transduction/structural	Q16828	https://www.uniprot.org/uniprotkb/Q16828/entry	DUS6_HUMAN	Dual specificity protein phosphatase 6 (EC 3.1.3.16) (EC 3.1.3.48) (Dual specificity protein phosphatase PYST1) (Mitogen-activated protein kinase phosphatase 3) (MAP kinase phosphatase 3) (MKP-3)	40	DUSP6 MKP3 PYST1	Homo sapiens (Human)	381	9606	FUNCTION: Inactivates MAP kinases. Has a specificity for the ERK family (PubMed:9858808). Plays an important role in alleviating chronic postoperative pain. Necessary for the normal dephosphorylation of the long-lasting phosphorylated forms of spinal MAPK1/3 and MAP kinase p38 induced by peripheral surgery, which drives the resolution of acute postoperative allodynia (By similarity). Also importa…	5	DUSP6	MAP kinase tyrosine phosphatase activity [GO:0033550]; MAP kinase tyrosine/serine/threonine phosphatase activity [GO:0017017]; myosin phosphatase activity [GO:0017018]; protein tyrosine phosphatase activity [GO:0004725]; protein tyrosine/serine/threonine phosphatase activity [GO:0008138]; protein tyrosine/threonine phosphatase activity [GO:0008330]
Dynactin subunit 1	cellular signal transduction/structural	Q14203	https://www.uniprot.org/uniprotkb/Q14203/entry	DCTN1_HUMAN	Dynactin subunit 1 (150 kDa dynein-associated polypeptide) (DAP-150) (DP-150) (p135) (p150-glued)	20	DCTN1	Homo sapiens (Human)	1278	9606	FUNCTION: Part of the dynactin complex that activates the molecular motor dynein for ultra-processive transport along microtubules (By similarity). Plays a key role in dynein-mediated retrograde transport of vesicles and organelles along microtubules by recruiting and tethering dynein to microtubules. Binds to both dynein and microtubules providing a link between specific cargos, microtubules and…	5	DCTN1	microtubule binding [GO:0008017]; protein kinase binding [GO:0019901]; tau protein binding [GO:0048156]; tubulin binding [GO:0015631]
Dynactin subunit 2	cellular signal transduction/structural	Q13561	https://www.uniprot.org/uniprotkb/Q13561/entry	DCTN2_HUMAN	Dynactin subunit 2 (50 kDa dynein-associated polypeptide) (Dynactin complex 50 kDa subunit) (DCTN-50) (p50 dynamitin)	20	DCTN2 DCTN50	Homo sapiens (Human)	401	9606	FUNCTION: Part of the dynactin complex that activates the molecular motor dynein for ultra-processive transport along microtubules. In the dynactin soulder domain, binds the ACTR1A filament and acts as a molecular ruler to determine the length (By similarity). Modulates cytoplasmic dynein binding to an organelle, and plays a role in prometaphase chromosome alignment and spindle organization durin…	5	DCTN2	identical protein binding [GO:0042802]; protein kinase binding [GO:0019901]; spectrin binding [GO:0030507]
Dynactin subunit 3	cellular signal transduction/structural	O75935	https://www.uniprot.org/uniprotkb/O75935/entry	DCTN3_HUMAN	Dynactin subunit 3 (Dynactin complex subunit 22 kDa subunit) (p22)	20	DCTN3 DCTN22	Homo sapiens (Human)	186	9606	FUNCTION: Part of the dynactin complex that activates the molecular motor dynein for ultra-processive transport along microtubules (By similarity). Together with dynein may be involved in spindle assembly and cytokinesis (PubMed:9722614). {ECO:0000250|UniProtKB:F1SEC0, ECO:0000269|PubMed:9722614}.	5	DCTN3	structural molecule activity [GO:0005198]
Dynactin subunit 4	cellular signal transduction/structural	Q9UJW0	https://www.uniprot.org/uniprotkb/Q9UJW0/entry	DCTN4_HUMAN	Dynactin subunit 4 (Dyn4) (Dynactin subunit p62)	20	DCTN4	Homo sapiens (Human)	460	9606	FUNCTION: Part of the dynactin complex that activates the molecular motor dynein for ultra-processive transport along microtubules. {ECO:0000250|UniProtKB:A0A4X1TB62}.	5	DCTN4
Dynactin subunit 5	cellular signal transduction/structural	Q9BTE1	https://www.uniprot.org/uniprotkb/Q9BTE1/entry	DCTN5_HUMAN	Dynactin subunit 5 (Dynactin subunit p25)	20	DCTN5	Homo sapiens (Human)	182	9606	FUNCTION: Part of the dynactin complex that activates the molecular motor dynein for ultra-processive transport along microtubules. {ECO:0000269|PubMed:23455152}.	5	DCTN5
Dynactin subunit 6	cellular signal transduction/structural	O00399	https://www.uniprot.org/uniprotkb/O00399/entry	DCTN6_HUMAN	Dynactin subunit 6 (Dynactin subunit p27) (Protein WS-3)	20	DCTN6 WS3	Homo sapiens (Human)	190	9606	FUNCTION: Part of the dynactin complex that activates the molecular motor dynein for ultra-processive transport along microtubules. {ECO:0000269|PubMed:23455152}.	5	DCTN6	dynein complex binding [GO:0070840]
Dynein light chain 1, cytoplasmic	cellular signal transduction/structural	P63167	https://www.uniprot.org/uniprotkb/P63167/entry	DYL1_HUMAN	Dynein light chain 1, cytoplasmic (8 kDa dynein light chain) (DLC8) (Dynein light chain LC8-type 1) (Protein inhibitor of neuronal nitric oxide synthase) (PIN)	35	DYNLL1 DLC1 DNCL1 DNCLC1 HDLC1	Homo sapiens (Human)	89	9606	FUNCTION: Acts as one of several non-catalytic accessory components of the cytoplasmic dynein 1 complex that are thought to be involved in linking dynein to cargos and to adapter proteins that regulate dynein function. Cytoplasmic dynein 1 acts as a motor for the intracellular retrograde motility of vesicles and organelles along microtubules. May play a role in changing or maintaining the spatial…	5	DYNLL1	dynein intermediate chain binding [GO:0045505]
Dynein light chain 2, cytoplasmic	cellular signal transduction/structural	Q96FJ2	https://www.uniprot.org/uniprotkb/Q96FJ2/entry	DYL2_HUMAN	Dynein light chain 2, cytoplasmic (8 kDa dynein light chain b) (DLC8b) (Dynein light chain LC8-type 2)	35	DYNLL2 DLC2	Homo sapiens (Human)	89	9606	FUNCTION: Acts as one of several non-catalytic accessory components of the cytoplasmic dynein 1 complex that are thought to be involved in linking dynein to cargos and to adapter proteins that regulate dynein function. Cytoplasmic dynein 1 acts as a motor for the intracellular retrograde motility of vesicles and organelles along microtubules. May play a role in changing or maintaining the spatial…	5	DYNLL2	dynein intermediate chain binding [GO:0045505]
Dystroglycan 1	cellular signal transduction/structural	Q14118	https://www.uniprot.org/uniprotkb/Q14118/entry	DAG1_HUMAN	Dystroglycan 1 (Dystroglycan) (Dystrophin-associated glycoprotein 1) [Cleaved into: Alpha-dystroglycan (Alpha-DG); Beta-dystroglycan (Beta-DG)]	16	DAG1	Homo sapiens (Human)	895	9606	FUNCTION: The dystroglycan complex is involved in a number of processes including laminin and basement membrane assembly, sarcolemmal stability, cell survival, peripheral nerve myelination, nodal structure, cell migration, and epithelial polarization.; FUNCTION: [Alpha-dystroglycan]: Extracellular peripheral glycoprotein that acts as a receptor for extracellular matrix proteins containing laminin…	5	DAG1	actin binding [GO:0003779]; alpha-actinin binding [GO:0051393]; calcium ion binding [GO:0005509]; dystroglycan binding [GO:0002162]; laminin binding [GO:0043236]; laminin-1 binding [GO:0043237]; protein-containing complex binding [GO:0044877]; SH2 domain binding [GO:0042169]; structural constituent of muscle [GO:0008307]; tubulin binding [GO:0015631]; vinculin binding [GO:0017166]; virus receptor…
E3 SUMO-protein ligase PIAS1	cellular signal transduction/structural	O75925	https://www.uniprot.org/uniprotkb/O75925/entry	PIAS1_HUMAN	E3 SUMO-protein ligase PIAS1 (EC 2.3.2.-) (DEAD/H box-binding protein 1) (E3 SUMO-protein transferase PIAS1) (Gu-binding protein) (GBP) (Protein inhibitor of activated STAT protein 1) (RNA helicase II-binding protein)	30	PIAS1 DDXBP1	Homo sapiens (Human)	651	9606	FUNCTION: Functions as an E3-type small ubiquitin-like modifier (SUMO) ligase, stabilizing the interaction between UBE2I and the substrate, and as a SUMO-tethering factor. Plays a crucial role as a transcriptional coregulation in various cellular pathways, including the STAT pathway, the p53 pathway and the steroid hormone signaling pathway. In vitro, binds A/T-rich DNA. The effects of this trans…	5	PIAS1	DNA binding [GO:0003677]; DNA-binding transcription factor binding [GO:0140297]; enzyme binding [GO:0019899]; SUMO ligase activity [GO:0061665]; SUMO transferase activity [GO:0019789]; transcription coregulator activity [GO:0003712]; transcription corepressor activity [GO:0003714]; ubiquitin protein ligase binding [GO:0031625]; zinc ion binding [GO:0008270]
E3 SUMO-protein ligase PIAS2	cellular signal transduction/structural	O75928	https://www.uniprot.org/uniprotkb/O75928/entry	PIAS2_HUMAN	E3 SUMO-protein ligase PIAS2 (EC 2.3.2.-) (Androgen receptor-interacting protein 3) (ARIP3) (DAB2-interacting protein) (DIP) (E3 SUMO-protein transferase PIAS2) (Msx-interacting zinc finger protein) (Miz1) (PIAS-NY protein) (Protein inhibitor of activated STAT x) (Protein inhibitor of activated STAT2)	30	PIAS2 PIASX	Homo sapiens (Human)	621	9606	FUNCTION: Functions as an E3-type small ubiquitin-like modifier (SUMO) ligase, stabilizing the interaction between UBE2I and the substrate, and as a SUMO-tethering factor. Plays a crucial role as a transcriptional coregulator in various cellular pathways, including the STAT pathway, the p53 pathway and the steroid hormone signaling pathway. The effects of this transcriptional coregulation, transa…	5	PIAS2	DNA binding [GO:0003677]; RNA polymerase II-specific DNA-binding transcription factor binding [GO:0061629]; SUMO ligase activity [GO:0061665]; SUMO transferase activity [GO:0019789]; transcription coregulator activity [GO:0003712]; ubiquitin protein ligase binding [GO:0031625]; zinc ion binding [GO:0008270]
E3 SUMO-protein ligase PIAS3	cellular signal transduction/structural	Q9Y6X2	https://www.uniprot.org/uniprotkb/Q9Y6X2/entry	PIAS3_HUMAN	E3 SUMO-protein ligase PIAS3 (EC 2.3.2.-) (E3 SUMO-protein transferase PIAS3) (Protein inhibitor of activated STAT protein 3)	30	PIAS3	Homo sapiens (Human)	628	9606	FUNCTION: Functions as an E3-type small ubiquitin-like modifier (SUMO) ligase, stabilizing the interaction between UBE2I and the substrate, and as a SUMO-tethering factor. Plays a crucial role as a transcriptional coregulation in various cellular pathways, including the STAT pathway and the steroid hormone signaling pathway. Involved in regulating STAT3 signaling via inhibiting STAT3 DNA-binding …	5	PIAS3	ionotropic glutamate receptor binding [GO:0035255]; potassium channel regulator activity [GO:0015459]; SUMO ligase activity [GO:0061665]; SUMO transferase activity [GO:0019789]; transcription coregulator activity [GO:0003712]; transmembrane transporter binding [GO:0044325]; zinc ion binding [GO:0008270]
E3 SUMO-protein ligase PIAS4	cellular signal transduction/structural	Q8N2W9	https://www.uniprot.org/uniprotkb/Q8N2W9/entry	PIAS4_HUMAN	E3 SUMO-protein ligase PIAS4 (EC 2.3.2.27) (PIASy) (Protein inhibitor of activated STAT protein 4) (Protein inhibitor of activated STAT protein gamma) (PIAS-gamma)	30	PIAS4 PIASG	Homo sapiens (Human)	510	9606	FUNCTION: Functions as an E3-type small ubiquitin-like modifier (SUMO) ligase, stabilizing the interaction between UBE2I and the substrate, and as a SUMO-tethering factor (PubMed:12511558, PubMed:12631292, PubMed:12727872, PubMed:15831457, PubMed:15976810, PubMed:22508508, PubMed:32832608). Mediates sumoylation of CEBPA, PARK7, HERC2, MYB, TCF4 and RNF168 (PubMed:12511558, PubMed:12631292, PubMed…	5	PIAS4	DNA binding [GO:0003677]; molecular function inhibitor activity [GO:0140678]; SUMO ligase activity [GO:0061665]; SUMO transferase activity [GO:0019789]; transcription coregulator activity [GO:0003712]; transcription corepressor activity [GO:0003714]; ubiquitin protein ligase binding [GO:0031625]; zinc ion binding [GO:0008270]
E3 ubiquitin-protein ligase BRE1B	cellular signal transduction/structural	O75150	https://www.uniprot.org/uniprotkb/O75150/entry	BRE1B_HUMAN	E3 ubiquitin-protein ligase BRE1B (BRE1-B) (EC 2.3.2.27) (95 kDa retinoblastoma-associated protein) (RBP95) (RING finger protein 40) (RING-type E3 ubiquitin transferase BRE1B)	35	RNF40 BRE1B KIAA0661	Homo sapiens (Human)	1001	9606	FUNCTION: Component of the RNF20/40 E3 ubiquitin-protein ligase complex that mediates monoubiquitination of 'Lys-120' of histone H2B (H2BK120ub1). H2BK120ub1 gives a specific tag for epigenetic transcriptional activation and is also prerequisite for histone H3 'Lys-4' and 'Lys-79' methylation (H3K4me and H3K79me, respectively). It thereby plays a central role in histone code and gene regulation. …	5	RNF40	metal ion binding [GO:0046872]; mRNA 3'-UTR binding [GO:0003730]; protein homodimerization activity [GO:0042803]; syntaxin-1 binding [GO:0017075]; ubiquitin conjugating enzyme binding [GO:0031624]; ubiquitin protein ligase activity [GO:0061630]; ubiquitin protein ligase binding [GO:0031625]
E3 ubiquitin-protein ligase RNF130	cellular signal transduction/structural	Q86XS8	https://www.uniprot.org/uniprotkb/Q86XS8/entry	GOLI_HUMAN	E3 ubiquitin-protein ligase RNF130 (EC 2.3.2.27) (Goliath homolog) (H-Goliath) (RING finger protein 130) (RING-type E3 ubiquitin transferase RNF130)	36	RNF130	Homo sapiens (Human)	419	9606	FUNCTION: May have a role during the programmed cell death of hematopoietic cells (By similarity). Acts as an E3 ubiquitin-protein ligase. {ECO:0000250, ECO:0000269|PubMed:16549277}.	5	RNF130	metal ion binding [GO:0046872]; ubiquitin protein ligase activity [GO:0061630]; ubiquitin-protein transferase activity [GO:0004842]
E3 ubiquitin-protein ligase TRIP12	cellular signal transduction/structural	Q14669	https://www.uniprot.org/uniprotkb/Q14669/entry	TRIPC_HUMAN	E3 ubiquitin-protein ligase TRIP12 (EC 2.3.2.26) (E3 ubiquitin-protein ligase for Arf) (ULF) (HECT-type E3 ubiquitin transferase TRIP12) (Thyroid receptor-interacting protein 12) (TR-interacting protein 12) (TRIP-12)	36	TRIP12 KIAA0045 ULF	Homo sapiens (Human)	1992	9606	FUNCTION: E3 ubiquitin-protein ligase involved in ubiquitin fusion degradation (UFD) pathway and regulation of DNA repair (PubMed:19028681, PubMed:22884692). Part of the ubiquitin fusion degradation (UFD) pathway, a process that mediates ubiquitination of protein at their N-terminus, regardless of the presence of lysine residues in target proteins (PubMed:19028681). Acts as a key regulator of DNA…	5	TRIP12	nuclear thyroid hormone receptor binding [GO:0046966]; ubiquitin protein ligase activity [GO:0061630]
Early growth response protein	cellular signal transduction/structural	Q546S1	https://www.uniprot.org/uniprotkb/Q546S1/entry	Q546S1_HUMAN	Early growth response protein	30	EGR1 hCG_18777	Homo sapiens (Human)	543	9606	FUNCTION: Transcriptional regulator. Recognizes and binds to the DNA sequence 5'-GCG(T/G)GGGCG-3'(EGR-site) in the promoter region of target genes. Binds double-stranded target DNA, irrespective of the cytosine methylation status. Regulates the transcription of numerous target genes, and thereby plays an important role in regulating the response to growth factors, DNA damage, and ischemia. Plays …	4	EGR1	DNA-binding transcription activator activity, RNA polymerase II-specific [GO:0001228]; metal ion binding [GO:0046872]; RNA polymerase II cis-regulatory region sequence-specific DNA binding [GO:0000978]
Early growth response protein 1	cellular signal transduction/structural	P18146	https://www.uniprot.org/uniprotkb/P18146/entry	EGR1_HUMAN	Early growth response protein 1 (EGR-1) (AT225) (Nerve growth factor-induced protein A) (NGFI-A) (Transcription factor ETR103) (Transcription factor Zif268) (Zinc finger protein 225) (Zinc finger protein Krox-24)	33	EGR1 KROX24 ZNF225	Homo sapiens (Human)	543	9606	FUNCTION: Transcriptional regulator (PubMed:20121949). Recognizes and binds to the DNA sequence 5'-GCG(T/G)GGGCG-3'(EGR-site) in the promoter region of target genes (By similarity). Binds double-stranded target DNA, irrespective of the cytosine methylation status (PubMed:25258363, PubMed:25999311). Regulates the transcription of numerous target genes, and thereby plays an important role in regula…	5	EGR1	DNA binding [GO:0003677]; DNA-binding transcription activator activity, RNA polymerase II-specific [GO:0001228]; DNA-binding transcription factor activity [GO:0003700]; DNA-binding transcription factor activity, RNA polymerase II-specific [GO:0000981]; double-stranded methylated DNA binding [GO:0010385]; hemi-methylated DNA-binding [GO:0044729]; histone acetyltransferase binding [GO:0035035]; pro…
Early placenta insulin-like peptide	cellular signal transduction/structural	Q14641	https://www.uniprot.org/uniprotkb/Q14641/entry	INSL4_HUMAN	Early placenta insulin-like peptide (EPIL) (Insulin-like peptide 4) (Placentin) [Cleaved into: Early placenta insulin-like peptide B chain; Early placenta insulin-like peptide A chain]	37	INSL4	Homo sapiens (Human)	139	9606	FUNCTION: May play an important role in trophoblast development and in the regulation of bone formation.	4	INSL4	hormone activity [GO:0005179]; insulin-like growth factor receptor binding [GO:0005159]; signaling receptor binding [GO:0005102]
EDN1 protein	cellular signal transduction/structural	Q6FH53	https://www.uniprot.org/uniprotkb/Q6FH53/entry	Q6FH53_HUMAN	EDN1 protein (Endothelin 1, isoform CRA_b) (cDNA FLJ75736, highly similar to Homo sapiens endothelin 1 (EDN1), mRNA)	14	EDN1 hCG_37405	Homo sapiens (Human)	212	9606		5	EDN1	endothelin A receptor binding [GO:0031707]; endothelin B receptor binding [GO:0031708]
ELABELA	cellular signal transduction/structural	X5D2P3	https://www.uniprot.org/uniprotkb/X5D2P3/entry	X5D2P3_HUMAN	ELABELA	8	ELABELA	Homo sapiens (Human)	54	9606		1	ELABELA
Electron transfer flavoprotein regulatory factor 1	cellular signal transduction/structural	G3V521	https://www.uniprot.org/uniprotkb/G3V521/entry	G3V521_HUMAN	Electron transfer flavoprotein regulatory factor 1	51	ETFRF1	Homo sapiens (Human)	36	9606		1	ETFRF1
Electron transfer flavoprotein regulatory factor 1	cellular signal transduction/structural	Q6IPR1	https://www.uniprot.org/uniprotkb/Q6IPR1/entry	ETFR1_HUMAN	Electron transfer flavoprotein regulatory factor 1 (LYR motif-containing protein 5)	52	ETFRF1 LYRM5	Homo sapiens (Human)	90	9606	FUNCTION: Acts as a regulator of the electron transfer flavoprotein by promoting the removal of flavin from the ETF holoenzyme (composed of ETFA and ETFB). {ECO:0000269|PubMed:27499296}.	4	ETFRF1
Endosome/lysosome-associated apoptosis and autophagy regulator 1	cellular signal transduction/structural	Q6UXG2	https://www.uniprot.org/uniprotkb/Q6UXG2/entry	ELAP1_HUMAN	Endosome/lysosome-associated apoptosis and autophagy regulator 1 (Estrogen-induced gene 121 protein)	66	ELAPOR1 EIG121 KIAA1324 UNQ2426/PRO4985	Homo sapiens (Human)	1013	9606	FUNCTION: May protect cells from cell death by inducing cytosolic vacuolization and up-regulating the autophagy pathway (PubMed:21072319). May play a role in apoptosis and cell proliferation through its interaction with HSPA5 (PubMed:26045166). {ECO:0000269|PubMed:21072319, ECO:0000269|PubMed:26045166}.	5	ELAPOR1	RNA binding [GO:0003723]
Endothelial differentiation-related factor 1	cellular signal transduction/structural	O60869	https://www.uniprot.org/uniprotkb/O60869/entry	EDF1_HUMAN	Endothelial differentiation-related factor 1 (EDF-1) (Multiprotein-bridging factor 1) (MBF1)	46	EDF1	Homo sapiens (Human)	148	9606	FUNCTION: Transcriptional coactivator stimulating NR5A1 and ligand-dependent NR1H3/LXRA and PPARG transcriptional activities. Enhances the DNA-binding activity of ATF1, ATF2, CREB1 and NR5A1. Regulates nitric oxid synthase activity probably by sequestering calmodulin in the cytoplasm. May function in endothelial cells differentiation, hormone-induced cardiomyocytes hypertrophy and lipid metabolis…	5	EDF1	calmodulin binding [GO:0005516]; DNA binding [GO:0003677]; RNA binding [GO:0003723]; TFIID-class transcription factor complex binding [GO:0001094]; transcription coactivator activity [GO:0003713]
Endothelial transcription factor GATA-2	cellular signal transduction/structural	P23769	https://www.uniprot.org/uniprotkb/P23769/entry	GATA2_HUMAN	Endothelial transcription factor GATA-2 (GATA-binding protein 2)	41	GATA2	Homo sapiens (Human)	480	9606	FUNCTION: Transcriptional activator which regulates endothelin-1 gene expression in endothelial cells. Binds to the consensus sequence 5'-AGATAG-3'.	5	GATA2	C2H2 zinc finger domain binding [GO:0070742]; chromatin binding [GO:0003682]; DNA-binding transcription activator activity, RNA polymerase II-specific [GO:0001228]; DNA-binding transcription factor activity [GO:0003700]; DNA-binding transcription factor activity, RNA polymerase II-specific [GO:0000981]; RNA polymerase II cis-regulatory region sequence-specific DNA binding [GO:0000978]; RNA polyme…
Endothelin-converting enzyme 1	cellular signal transduction/structural	P42892	https://www.uniprot.org/uniprotkb/P42892/entry	ECE1_HUMAN	Endothelin-converting enzyme 1 (ECE-1) (EC 3.4.24.71)	32	ECE1	Homo sapiens (Human)	770	9606	FUNCTION: Converts big endothelin-1 to endothelin-1. {ECO:0000269|PubMed:9396733}.	5	ECE1	endopeptidase activity [GO:0004175]; metalloendopeptidase activity [GO:0004222]; peptide hormone binding [GO:0017046]; protein homodimerization activity [GO:0042803]; zinc ion binding [GO:0008270]
Endothelin-converting enzyme 2	cellular signal transduction/structural	P0DPD6	https://www.uniprot.org/uniprotkb/P0DPD6/entry	ECE2_HUMAN	Endothelin-converting enzyme 2 (ECE-2) (EC 3.4.24.71)	32	ECE2 KIAA0604 UNQ403/PRO740	Homo sapiens (Human)	811	9606	FUNCTION: Converts big endothelin-1 to endothelin-1. Also involved in the processing of various neuroendocrine peptides, including neurotensin, angiotensin I, substance P, proenkephalin-derived peptides, and prodynorphin-derived peptides. May play a role in amyloid-beta processing (By similarity). {ECO:0000250|UniProtKB:B2RQR8, ECO:0000269|PubMed:12560336}.	5	ECE2	metal ion binding [GO:0046872]; metalloendopeptidase activity [GO:0004222]; methyltransferase activity [GO:0008168]
Ephrin-A5	cellular signal transduction/structural	P52803	https://www.uniprot.org/uniprotkb/P52803/entry	EFNA5_HUMAN	Ephrin-A5 (AL-1) (EPH-related receptor tyrosine kinase ligand 7) (LERK-7)	11	EFNA5 EPLG7 LERK7	Homo sapiens (Human)	228	9606	FUNCTION: Cell surface GPI-bound ligand for Eph receptors, a family of receptor tyrosine kinases which are crucial for migration, repulsion and adhesion during neuronal, vascular and epithelial development. Binds promiscuously Eph receptors residing on adjacent cells, leading to contact-dependent bidirectional signaling into neighboring cells. The signaling pathway downstream of the receptor is r…	5	EFNA5	chemorepellent activity [GO:0045499]; ephrin receptor binding [GO:0046875]; neurotrophin TRKA receptor binding [GO:0005168]; neurotrophin TRKB receptor binding [GO:0005169]; neurotrophin TRKC receptor binding [GO:0005170]; transmembrane receptor protein tyrosine kinase activator activity [GO:0030297]
Epididymal-specific lipocalin-8	cellular signal transduction/structural	Q6JVE9	https://www.uniprot.org/uniprotkb/Q6JVE9/entry	LCN8_HUMAN	Epididymal-specific lipocalin-8	32	LCN8 LCN5	Homo sapiens (Human)	175	9606	FUNCTION: May play a role in male fertility. May act as a retinoid carrier protein within the epididymis.	3	LCN8	small molecule binding [GO:0036094]
Epididymis secretory protein Li 104	cellular signal transduction/structural	E7DVW4	https://www.uniprot.org/uniprotkb/E7DVW4/entry	E7DVW4_HUMAN	Epididymis secretory protein Li 104 (Fatty acid binding protein 4, adipocyte)	37	FABP4 HEL-S-104	Homo sapiens (Human)	132	9606		2	FABP4	hormone receptor binding [GO:0051427]; long-chain fatty acid binding [GO:0036041]; long-chain fatty acid transporter activity [GO:0005324]
Epididymis secretory protein Li 50	cellular signal transduction/structural	Q5U5U6	https://www.uniprot.org/uniprotkb/Q5U5U6/entry	Q5U5U6_HUMAN	Epididymis secretory protein Li 50 (Ubiquitin B) (Ubiquitin B, isoform CRA_a)	36	UBB HEL-S-50 hCG_1998947	Homo sapiens (Human)	229	9606		2	UBB
Epididymis secretory sperm binding protein	cellular signal transduction/structural	A0A384N655	https://www.uniprot.org/uniprotkb/A0A384N655/entry	A0A384N655_HUMAN	Epididymis secretory sperm binding protein	43		Homo sapiens (Human)	199	9606		2		hormone activity [GO:0005179]; metal ion binding [GO:0046872]
Epididymis secretory sperm binding protein	cellular signal transduction/structural	A0A384NYW3	https://www.uniprot.org/uniprotkb/A0A384NYW3/entry	A0A384NYW3_HUMAN	Epididymis secretory sperm binding protein	43		Homo sapiens (Human)	354	9606		2
Epididymis secretory sperm binding protein	cellular signal transduction/structural	A0A384MDK0	https://www.uniprot.org/uniprotkb/A0A384MDK0/entry	A0A384MDK0_HUMAN	Epididymis secretory sperm binding protein	43		Homo sapiens (Human)	152	9606		1		small molecule binding [GO:0036094]
Epididymis secretory sperm binding protein	cellular signal transduction/structural	A0A024R324	https://www.uniprot.org/uniprotkb/A0A024R324/entry	A0A024R324_HUMAN	Epididymis secretory sperm binding protein (Ras homolog gene family, member A, isoform CRA_a)	44	RHOA hCG_20136	Homo sapiens (Human)	193	9606		5	RHOA	GDP binding [GO:0019003]; GTP binding [GO:0005525]; GTPase activity [GO:0003924]; protein domain specific binding [GO:0019904]; Rho GDP-dissociation inhibitor binding [GO:0051022]
Epididymis secretory sperm binding protein	cellular signal transduction/structural	Q6FGX5	https://www.uniprot.org/uniprotkb/Q6FGX5/entry	Q6FGX5_HUMAN	Epididymis secretory sperm binding protein (TIMP metallopeptidase inhibitor 1, isoform CRA_a) (TIMP1 protein) (cDNA, FLJ92204, Homo sapiens tissue inhibitor of metalloproteinase 1 (erythroidpotentiating activity, collagenase inhibitor) (TIMP1), mRNA)	44	TIMP1 hCG_29141	Homo sapiens (Human)	207	9606		3	TIMP1	metal ion binding [GO:0046872]; metalloendopeptidase inhibitor activity [GO:0008191]; protease binding [GO:0002020]
Epididymis secretory sperm binding protein	cellular signal transduction/structural	A0A384MTS7	https://www.uniprot.org/uniprotkb/A0A384MTS7/entry	A0A384MTS7_HUMAN	Epididymis secretory sperm binding protein (Glucagon-like peptide 2 receptor, isoform CRA_b)	44	GLP2R hCG_57024	Homo sapiens (Human)	553	9606		1	GLP2R	glucagon receptor activity [GO:0004967]
Epithelial membrane protein 2	cellular signal transduction/structural	P54851	https://www.uniprot.org/uniprotkb/P54851/entry	EMP2_HUMAN	Epithelial membrane protein 2 (EMP-2) (Protein XMP)	31	EMP2 XMP	Homo sapiens (Human)	167	9606	FUNCTION: Functions as a key regulator of cell membrane composition by regulating protein surface expression. Also, plays a role in regulation of processes including cell migration, cell proliferation, cell contraction and cell adhesion. Regulates transepithelial migration of neutrophils into the alveolar lumen, potentially via mediation of cell surface expression of adhesion markers and lipid ra…	5	EMP2	integrin binding [GO:0005178]; kinase binding [GO:0019900]; protein kinase binding [GO:0019901]
Erythroferrone	cellular signal transduction/structural	Q4G0M1	https://www.uniprot.org/uniprotkb/Q4G0M1/entry	ERFE_HUMAN	Erythroferrone (Complement C1q tumor necrosis factor-related protein 15) (Myonectin)	16	ERFE C1QTNF15 CTRP15 FAM132B	Homo sapiens (Human)	354	9606	FUNCTION: Iron-regulatory hormone that acts as an erythroid regulator after hemorrhage: produced by erythroblasts following blood loss and mediates suppression of hepcidin (HAMP) expression in the liver, thereby promoting increased iron absorption and mobilization from stores. Promotes lipid uptake into adipocytes and hepatocytes via transcriptional up-regulation of genes involved in fatty acid u…	4	ERFE	hormone activity [GO:0005179]; identical protein binding [GO:0042802]
Erythroid transcription factor	cellular signal transduction/structural	P15976	https://www.uniprot.org/uniprotkb/P15976/entry	GATA1_HUMAN	Erythroid transcription factor (Eryf1) (GATA-binding factor 1) (GATA-1) (GF-1) (NF-E1 DNA-binding protein)	32	GATA1 ERYF1 GF1	Homo sapiens (Human)	413	9606	FUNCTION: Transcriptional activator or repressor which serves as a general switch factor for erythroid development (PubMed:35030251). It binds to DNA sites with the consensus sequence 5'-[AT]GATA[AG]-3' within regulatory regions of globin genes and of other genes expressed in erythroid cells. Activates the transcription of genes involved in erythroid differentiation of K562 erythroleukemia cells,…	5	GATA1	C2H2 zinc finger domain binding [GO:0070742]; chromatin DNA binding [GO:0031490]; DNA binding [GO:0003677]; DNA-binding transcription activator activity, RNA polymerase II-specific [GO:0001228]; DNA-binding transcription factor activity [GO:0003700]; DNA-binding transcription factor activity, RNA polymerase II-specific [GO:0000981]; p53 binding [GO:0002039]; RNA polymerase II cis-regulatory regio…
ESRRA protein	cellular signal transduction/structural	Q96I02	https://www.uniprot.org/uniprotkb/Q96I02/entry	Q96I02_HUMAN	ESRRA protein	14	ESRRA	Homo sapiens (Human)	320	9606		1	ESRRA	DNA-binding transcription factor activity [GO:0003700]; sequence-specific DNA binding [GO:0043565]; zinc ion binding [GO:0008270]
ESRRA protein	cellular signal transduction/structural	Q569H8	https://www.uniprot.org/uniprotkb/Q569H8/entry	Q569H8_HUMAN	ESRRA protein (Estrogen-related nuclear receptor alpha) (Estrogen-related receptor alpha) (HCG2016877, isoform CRA_b)	15	ESRRA NR3B1 hCG_2016877	Homo sapiens (Human)	423	9606		4	ESRRA	DNA-binding transcription factor activity [GO:0003700]; nuclear steroid receptor activity [GO:0003707]; sequence-specific DNA binding [GO:0043565]; steroid binding [GO:0005496]; zinc ion binding [GO:0008270]
ETS domain-containing protein Elk-1	cellular signal transduction/structural	P19419	https://www.uniprot.org/uniprotkb/P19419/entry	ELK1_HUMAN	ETS domain-containing protein Elk-1	36	ELK1	Homo sapiens (Human)	428	9606	FUNCTION: Transcription factor that binds to purine-rich DNA sequences. Forms a ternary complex with SRF and the ETS and SRF motifs of the serum response element (SRE) on the promoter region of immediate early genes such as FOS and IER2. Induces target gene transcription upon JNK-signaling pathway stimulation (By similarity). {ECO:0000250|UniProtKB:A4GTP4, ECO:0000269|PubMed:1630903, ECO:0000269|…	5	ELK1	chromatin binding [GO:0003682]; DNA-binding transcription activator activity, RNA polymerase II-specific [GO:0001228]; DNA-binding transcription factor activity [GO:0003700]; DNA-binding transcription factor activity, RNA polymerase II-specific [GO:0000981]; nuclear receptor coactivator activity [GO:0030374]; RNA polymerase II cis-regulatory region sequence-specific DNA binding [GO:0000978]; RNA …
ETS-related transcription factor Elf-4	cellular signal transduction/structural	Q99607	https://www.uniprot.org/uniprotkb/Q99607/entry	ELF4_HUMAN	ETS-related transcription factor Elf-4 (E74-like factor 4) (Myeloid Elf-1-like factor)	40	ELF4 ELFR MEF	Homo sapiens (Human)	663	9606	FUNCTION: Transcriptional activator that binds to DNA sequences containing the consensus 5'-WGGA-3'. Transactivates promoters of the hematopoietic growth factor genes CSF2, IL3, IL8, and of the bovine lysozyme gene. Acts synergistically with RUNX1 to transactivate the IL3 promoter (By similarity). Transactivates the PRF1 promoter in natural killer (NK) cells and CD8+ T cells (PubMed:34326534). Pl…	5	ELF4	DNA-binding transcription activator activity, RNA polymerase II-specific [GO:0001228]; DNA-binding transcription factor activity, RNA polymerase II-specific [GO:0000981]; RNA polymerase II cis-regulatory region sequence-specific DNA binding [GO:0000978]; sequence-specific double-stranded DNA binding [GO:1990837]
Exocyst complex component 3-like protein	cellular signal transduction/structural	Q86VI1	https://www.uniprot.org/uniprotkb/Q86VI1/entry	EX3L1_HUMAN	Exocyst complex component 3-like protein (Protein Jiangli)	42	EXOC3L1 EXOC3L	Homo sapiens (Human)	746	9606	FUNCTION: As part of the exocyst, may play a role in regulated exocytosis of insulin granules. {ECO:0000250}.	4	EXOC3L1	SNARE binding [GO:0000149]
Exostosin-like 3	cellular signal transduction/structural	O43909	https://www.uniprot.org/uniprotkb/O43909/entry	EXTL3_HUMAN	Exostosin-like 3 (EC 2.4.1.223) (EXT-related protein 1) (Glucuronyl-galactosyl-proteoglycan 4-alpha-N-acetylglucosaminyltransferase) (Hereditary multiple exostoses gene isolog) (Multiple exostosis-like protein 3) (Putative tumor suppressor protein EXTL3)	18	EXTL3 EXTL1L EXTR1 KIAA0519	Homo sapiens (Human)	919	9606	FUNCTION: Glycosyltransferase which regulates the biosynthesis of heparan sulfate (HS) (PubMed:28132690, PubMed:28148688). Initiates HS synthesis by transferring the first N-acetyl-alpha-D-glucosamine (alpha-GlcNAc) residue (GlcNAcT-I activity) to the tetrasaccharide linker (GlcA-Gal-Gal-Xyl-)Ser core linker (PubMed:11390981, PubMed:35676258). May also transfer alpha-GlcNAc residues during HS elo…	5	EXTL3	glucuronyl-galactosyl-proteoglycan 4-alpha-N-acetylglucosaminyltransferase activity [GO:0001888]; glycosyltransferase activity [GO:0016757]; magnesium ion binding [GO:0000287]; protein-hormone receptor activity [GO:0016500]
F-actin-capping protein subunit alpha-1	cellular signal transduction/structural	P52907	https://www.uniprot.org/uniprotkb/P52907/entry	CAZA1_HUMAN	F-actin-capping protein subunit alpha-1 (CapZ alpha-1)	41	CAPZA1	Homo sapiens (Human)	286	9606	FUNCTION: F-actin-capping proteins bind in a Ca(2+)-independent manner to the fast growing ends of actin filaments (barbed end) thereby blocking the exchange of subunits at these ends. Unlike other capping proteins (such as gelsolin and severin), these proteins do not sever actin filaments. May play a role in the formation of epithelial cell junctions (PubMed:22891260). Forms, with CAPZB, the bar…	5	CAPZA1	actin binding [GO:0003779]; actin filament binding [GO:0051015]; cadherin binding [GO:0045296]
F-actin-capping protein subunit alpha-2	cellular signal transduction/structural	P47755	https://www.uniprot.org/uniprotkb/P47755/entry	CAZA2_HUMAN	F-actin-capping protein subunit alpha-2 (CapZ alpha-2)	41	CAPZA2	Homo sapiens (Human)	286	9606	FUNCTION: F-actin-capping proteins bind in a Ca(2+)-independent manner to the fast growing ends of actin filaments (barbed end) thereby blocking the exchange of subunits at these ends. Unlike other capping proteins (such as gelsolin and severin), these proteins do not sever actin filaments.	5	CAPZA2	actin filament binding [GO:0051015]
F-actin-capping protein subunit alpha-3	cellular signal transduction/structural	Q96KX2	https://www.uniprot.org/uniprotkb/Q96KX2/entry	CAZA3_HUMAN	F-actin-capping protein subunit alpha-3 (CapZ alpha-3) (CP-alpha-3) (Germ cell-specific protein 3)	41	CAPZA3 CAPAA3 GSG3	Homo sapiens (Human)	299	9606	FUNCTION: F-actin-capping proteins bind in a Ca(2+)-independent manner to the fast growing ends of actin filaments (barbed end) thereby blocking the exchange of subunits at these ends. Unlike other capping proteins (such as gelsolin and severin), these proteins do not sever actin filaments. May play a role in the morphogenesis of spermatid (By similarity). {ECO:0000250}.	4	CAPZA3	actin filament binding [GO:0051015]
F-actin-capping protein subunit beta	cellular signal transduction/structural	P47756	https://www.uniprot.org/uniprotkb/P47756/entry	CAPZB_HUMAN	F-actin-capping protein subunit beta (CapZ beta)	38	CAPZB	Homo sapiens (Human)	272	9606	FUNCTION: F-actin-capping proteins bind in a Ca(2+)-independent manner to the fast growing ends of actin filaments (barbed end) thereby blocking the exchange of subunits at these ends. Unlike other capping proteins (such as gelsolin and severin), these proteins do not sever actin filaments. Plays a role in the regulation of cell morphology and cytoskeletal organization. Forms, with CAPZB, the bar…	5	CAPZB	actin binding [GO:0003779]; actin filament binding [GO:0051015]; cadherin binding [GO:0045296]
F-box-like/WD repeat-containing protein TBL1X	cellular signal transduction/structural	O60907	https://www.uniprot.org/uniprotkb/O60907/entry	TBL1X_HUMAN	F-box-like/WD repeat-containing protein TBL1X (SMAP55) (Transducin beta-like protein 1X) (Transducin-beta-like protein 1, X-linked)	47	TBL1X TBL1	Homo sapiens (Human)	577	9606	FUNCTION: F-box-like protein involved in the recruitment of the ubiquitin/19S proteasome complex to nuclear receptor-regulated transcription units (PubMed:14980219). Plays an essential role in transcription activation mediated by nuclear receptors. Probably acts as integral component of corepressor complexes that mediates the recruitment of the 19S proteasome complex, leading to the subsequent pr…	5	TBL1X	histone binding [GO:0042393]; identical protein binding [GO:0042802]; transcription cis-regulatory region binding [GO:0000976]; transcription corepressor activity [GO:0003714]
Fatty acid-binding protein, adipocyte	cellular signal transduction/structural	P15090	https://www.uniprot.org/uniprotkb/P15090/entry	FABP4_HUMAN	Fatty acid-binding protein, adipocyte (Adipocyte lipid-binding protein) (ALBP) (Adipocyte-type fatty acid-binding protein) (A-FABP) (AFABP) (Fatty acid-binding protein 4)	39	FABP4	Homo sapiens (Human)	132	9606	FUNCTION: Lipid transport protein in adipocytes. Binds both long chain fatty acids and retinoic acid. Delivers long-chain fatty acids and retinoic acid to their cognate receptors in the nucleus. {ECO:0000250|UniProtKB:P04117}.	5	FABP4	fatty acid binding [GO:0005504]; hormone receptor binding [GO:0051427]; long-chain fatty acid binding [GO:0036041]; long-chain fatty acid transporter activity [GO:0005324]
FBJ murine osteosarcoma viral oncogene homolog B, isoform CRA_a	cellular signal transduction/structural	A0A024R0P6	https://www.uniprot.org/uniprotkb/A0A024R0P6/entry	A0A024R0P6_HUMAN	FBJ murine osteosarcoma viral oncogene homolog B, isoform CRA_a	64	FOSB hCG_20725	Homo sapiens (Human)	338	9606		3	FOSB	DNA-binding transcription activator activity, RNA polymerase II-specific [GO:0001228]; RNA polymerase II cis-regulatory region sequence-specific DNA binding [GO:0000978]
Fez family zinc finger protein 1	cellular signal transduction/structural	A0PJY2	https://www.uniprot.org/uniprotkb/A0PJY2/entry	FEZF1_HUMAN	Fez family zinc finger protein 1 (Zinc finger protein 312B)	34	FEZF1 FEZ ZNF312B	Homo sapiens (Human)	475	9606	FUNCTION: Transcription repressor. Involved in the axonal projection and proper termination of olfactory sensory neurons (OSN). Plays a role in rostro-caudal patterning of the diencephalon and in prethalamic formation. Expression is required in OSN to cell-autonomously regulate OSN axon projections. Regulates non-cell-autonomously the layer formation of the olfactory bulb development and the inte…	5	FEZF1	DNA-binding transcription factor activity [GO:0003700]; DNA-binding transcription repressor activity, RNA polymerase II-specific [GO:0001227]; metal ion binding [GO:0046872]; RNA polymerase II cis-regulatory region sequence-specific DNA binding [GO:0000978]
Fibrinogen alpha chain	cellular signal transduction/structural	P02671	https://www.uniprot.org/uniprotkb/P02671/entry	FIBA_HUMAN	Fibrinogen alpha chain [Cleaved into: Fibrinopeptide A; Fibrinogen alpha chain]	24	FGA	Homo sapiens (Human)	866	9606	FUNCTION: Cleaved by the protease thrombin to yield monomers which, together with fibrinogen beta (FGB) and fibrinogen gamma (FGG), polymerize to form an insoluble fibrin matrix. Fibrin has a major function in hemostasis as one of the primary components of blood clots. In addition, functions during the early stages of wound repair to stabilize the lesion and guide cell migration during re-epithel…	5	FGA	extracellular matrix structural constituent [GO:0005201]; metal ion binding [GO:0046872]; signaling receptor binding [GO:0005102]; structural molecule activity [GO:0005198]
Fibrinogen beta chain	cellular signal transduction/structural	P02675	https://www.uniprot.org/uniprotkb/P02675/entry	FIBB_HUMAN	Fibrinogen beta chain [Cleaved into: Fibrinopeptide B; Fibrinogen beta chain]	23	FGB	Homo sapiens (Human)	491	9606	FUNCTION: Cleaved by the protease thrombin to yield monomers which, together with fibrinogen alpha (FGA) and fibrinogen gamma (FGG), polymerize to form an insoluble fibrin matrix. Fibrin has a major function in hemostasis as one of the primary components of blood clots. In addition, functions during the early stages of wound repair to stabilize the lesion and guide cell migration during re-epithe…	5	FGB	extracellular matrix structural constituent [GO:0005201]; protein-folding chaperone binding [GO:0051087]; signaling receptor binding [GO:0005102]; structural molecule activity [GO:0005198]
Fibrinogen gamma chain	cellular signal transduction/structural	P02679	https://www.uniprot.org/uniprotkb/P02679/entry	FIBG_HUMAN	Fibrinogen gamma chain	23	FGG PRO2061	Homo sapiens (Human)	453	9606	FUNCTION: Together with fibrinogen alpha (FGA) and fibrinogen beta (FGB), polymerizes to form an insoluble fibrin matrix. Has a major function in hemostasis as one of the primary components of blood clots. In addition, functions during the early stages of wound repair to stabilize the lesion and guide cell migration during re-epithelialization. Was originally thought to be essential for platelet …	5	FGG	cell adhesion molecule binding [GO:0050839]; extracellular matrix structural constituent [GO:0005201]; identical protein binding [GO:0042802]; metal ion binding [GO:0046872]; signaling receptor binding [GO:0005102]; structural molecule activity [GO:0005198]
Fibroblast growth factor	cellular signal transduction/structural	D9ZGF5	https://www.uniprot.org/uniprotkb/D9ZGF5/entry	D9ZGF5_HUMAN	Fibroblast growth factor (FGF)	26	FGF2 FGF2A	Homo sapiens (Human)	155	9606		5	FGF2	fibroblast growth factor receptor binding [GO:0005104]; growth factor activity [GO:0008083]
Fibroblast growth factor 17	cellular signal transduction/structural	O60258	https://www.uniprot.org/uniprotkb/O60258/entry	FGF17_HUMAN	Fibroblast growth factor 17 (FGF-17)	29	FGF17 UNQ161/PRO187	Homo sapiens (Human)	216	9606	FUNCTION: Plays an important role in the regulation of embryonic development and as signaling molecule in the induction and patterning of the embryonic brain. Required for normal brain development. {ECO:0000269|PubMed:16597617}.	5	FGF17	growth factor activity [GO:0008083]; type 1 fibroblast growth factor receptor binding [GO:0005105]; type 2 fibroblast growth factor receptor binding [GO:0005111]
Fibroblast growth factor 2	cellular signal transduction/structural	P09038	https://www.uniprot.org/uniprotkb/P09038/entry	FGF2_HUMAN	Fibroblast growth factor 2 (FGF-2) (Basic fibroblast growth factor) (bFGF) (Heparin-binding growth factor 2) (HBGF-2)	28	FGF2 FGFB	Homo sapiens (Human)	288	9606	FUNCTION: Acts as a ligand for FGFR1, FGFR2, FGFR3 and FGFR4 (PubMed:8663044). Also acts as an integrin ligand which is required for FGF2 signaling (PubMed:28302677). Binds to integrin ITGAV:ITGB3 (PubMed:28302677). Plays an important role in the regulation of cell survival, cell division, cell differentiation and cell migration (PubMed:8663044, PubMed:28302677). Functions as a potent mitogen in …	5	FGF2	chemoattractant activity [GO:0042056]; chemokine binding [GO:0019956]; cytokine activity [GO:0005125]; fibroblast growth factor receptor binding [GO:0005104]; growth factor activity [GO:0008083]; heparin binding [GO:0008201]; identical protein binding [GO:0042802]; integrin binding [GO:0005178]; nuclear receptor coactivator activity [GO:0030374]; receptor-receptor interaction [GO:0090722]
Fibroblast growth factor 23	cellular signal transduction/structural	Q9GZV9	https://www.uniprot.org/uniprotkb/Q9GZV9/entry	FGF23_HUMAN	Fibroblast growth factor 23 (FGF-23) (Phosphatonin) (Tumor-derived hypophosphatemia-inducing factor) [Cleaved into: Fibroblast growth factor 23 N-terminal peptide; Fibroblast growth factor 23 C-terminal peptide]	29	FGF23 HYPF UNQ3027/PRO9828	Homo sapiens (Human)	251	9606	FUNCTION: Regulator of phosphate homeostasis (PubMed:11062477). Inhibits renal tubular phosphate transport by reducing SLC34A1 levels (PubMed:11409890). Up-regulates EGR1 expression in the presence of KL (By similarity). Acts directly on the parathyroid to decrease PTH secretion (By similarity). Regulator of vitamin-D metabolism (PubMed:15040831). Negatively regulates osteoblast differentiation a…	5	FGF23	growth factor activity [GO:0008083]; type 1 fibroblast growth factor receptor binding [GO:0005105]
Fibroblast growth factor 8	cellular signal transduction/structural	P55075	https://www.uniprot.org/uniprotkb/P55075/entry	FGF8_HUMAN	Fibroblast growth factor 8 (FGF-8) (Androgen-induced growth factor) (AIGF) (Heparin-binding growth factor 8) (HBGF-8)	28	FGF8 AIGF	Homo sapiens (Human)	233	9606	FUNCTION: Plays an important role in the regulation of embryonic development, cell proliferation, cell differentiation and cell migration. Required for normal brain, eye, ear and limb development during embryogenesis. Required for normal development of the gonadotropin-releasing hormone (GnRH) neuronal system (PubMed:16384934, PubMed:16597617, PubMed:8663044). Plays a role in neurite outgrowth in…	5	FGF8	growth factor activity [GO:0008083]; type 1 fibroblast growth factor receptor binding [GO:0005105]; type 2 fibroblast growth factor receptor binding [GO:0005111]
Fibronectin type III domain-containing protein 5	cellular signal transduction/structural	Q8NAU1	https://www.uniprot.org/uniprotkb/Q8NAU1/entry	FNDC5_HUMAN	Fibronectin type III domain-containing protein 5 (Fibronectin type III repeat-containing protein 2) [Cleaved into: Irisin]	50	FNDC5 FRCP2	Homo sapiens (Human)	212	9606	FUNCTION: [Irisin]: Contrary to mouse, may not be involved in the beneficial effects of muscular exercise, nor in the induction of browning of human white adipose tissue. {ECO:0000269|PubMed:24040023}.	5	FNDC5	hormone activity [GO:0005179]
FLJ00318 protein	cellular signal transduction/structural	Q8NF63	https://www.uniprot.org/uniprotkb/Q8NF63/entry	Q8NF63_HUMAN	FLJ00318 protein	17	FLJ00318	Homo sapiens (Human)	127	9606		1	FLJ00318
Focal adhesion kinase 1	cellular signal transduction/structural	Q05397	https://www.uniprot.org/uniprotkb/Q05397/entry	FAK1_HUMAN	Focal adhesion kinase 1 (FADK 1) (EC 2.7.10.2) (Focal adhesion kinase-related nonkinase) (FRNK) (Protein phosphatase 1 regulatory subunit 71) (PPP1R71) (Protein-tyrosine kinase 2) (p125FAK) (pp125FAK)	25	PTK2 FAK FAK1	Homo sapiens (Human)	1052	9606	FUNCTION: Non-receptor protein-tyrosine kinase that plays an essential role in regulating cell migration, adhesion, spreading, reorganization of the actin cytoskeleton, formation and disassembly of focal adhesions and cell protrusions, cell cycle progression, cell proliferation and apoptosis. Required for early embryonic development and placenta development. Required for embryonic angiogenesis, n…	5	PTK2	actin binding [GO:0003779]; ATP binding [GO:0005524]; integrin binding [GO:0005178]; JUN kinase binding [GO:0008432]; molecular function activator activity [GO:0140677]; non-membrane spanning protein tyrosine kinase activity [GO:0004715]; protein kinase binding [GO:0019901]; protein phosphatase binding [GO:0019903]; protein tyrosine kinase activity [GO:0004713]; protein tyrosine phosphatase activ…
Follitropin subunit beta	cellular signal transduction/structural	P01225	https://www.uniprot.org/uniprotkb/P01225/entry	FSHB_HUMAN	Follitropin subunit beta (Follicle-stimulating hormone beta subunit) (FSH-B) (FSH-beta) (Follitropin beta chain)	26	FSHB	Homo sapiens (Human)	129	9606	FUNCTION: Together with the alpha chain CGA constitutes follitropin, the follicle-stimulating hormone, and provides its biological specificity to the hormone heterodimer. Binds FSHR, a G protein-coupled receptor, on target cells to activate downstream signaling pathways (PubMed:2494176, PubMed:24692546). Follitropin is involved in follicle development and spermatogenesis in reproductive organs (P…	5	FSHB	follicle-stimulating hormone activity [GO:0016913]
Forkhead box protein C2	cellular signal transduction/structural	Q99958	https://www.uniprot.org/uniprotkb/Q99958/entry	FOXC2_HUMAN	Forkhead box protein C2 (Forkhead-related protein FKHL14) (Mesenchyme fork head protein 1) (MFH-1 protein) (Transcription factor FKH-14)	25	FOXC2 FKHL14 MFH1	Homo sapiens (Human)	501	9606	FUNCTION: Transcriptional activator. Might be involved in the formation of special mesenchymal tissues. {ECO:0000269|PubMed:9169153}.	5	FOXC2	chromatin DNA binding [GO:0031490]; DNA-binding transcription activator activity [GO:0001216]; DNA-binding transcription activator activity, RNA polymerase II-specific [GO:0001228]; DNA-binding transcription factor activity, RNA polymerase II-specific [GO:0000981]; identical protein binding [GO:0042802]; promoter-specific chromatin binding [GO:1990841]; RNA polymerase II cis-regulatory region seq…
Forkhead box protein D1	cellular signal transduction/structural	Q16676	https://www.uniprot.org/uniprotkb/Q16676/entry	FOXD1_HUMAN	Forkhead box protein D1 (Forkhead-related protein FKHL8) (Forkhead-related transcription factor 4) (FREAC-4)	25	FOXD1 FKHL8 FREAC4	Homo sapiens (Human)	465	9606	FUNCTION: Transcription factor involved in regulation of gene expression in a variety of processes, including formation of positional identity in the developing retina, regionalization of the optic chiasm, morphogenesis of the kidney, and neuralization of ectodermal cells (By similarity). Involved in transcriptional activation of PGF and C3 genes (PubMed:27805902). {ECO:0000250|UniProtKB:Q61345, …	5	FOXD1	DNA binding [GO:0003677]; DNA binding, bending [GO:0008301]; DNA-binding transcription activator activity, RNA polymerase II-specific [GO:0001228]; DNA-binding transcription factor activity [GO:0003700]; DNA-binding transcription factor activity, RNA polymerase II-specific [GO:0000981]; RNA polymerase II cis-regulatory region sequence-specific DNA binding [GO:0000978]; sequence-specific DNA bindi…
Forkhead box protein E1	cellular signal transduction/structural	O00358	https://www.uniprot.org/uniprotkb/O00358/entry	FOXE1_HUMAN	Forkhead box protein E1 (Forkhead box protein E2) (Forkhead-related protein FKHL15) (HFKH4) (HNF-3/fork head-like protein 5) (HFKL5) (Thyroid transcription factor 2) (TTF-2)	25	FOXE1 FKHL15 FOXE2 TITF2 TTF2	Homo sapiens (Human)	373	9606	FUNCTION: Transcription factor that binds consensus sites on a variety of gene promoters and activate their transcription. Involved in proper palate formation, most probably through the expression of MSX1 and TGFB3 genes which are direct targets of this transcription factor. Also implicated in thyroid gland morphogenesis. May indirectly play a role in cell growth and migration through the regulat…	5	FOXE1	DNA-binding transcription factor activity [GO:0003700]; DNA-binding transcription factor activity, RNA polymerase II-specific [GO:0000981]; RNA polymerase II cis-regulatory region sequence-specific DNA binding [GO:0000978]; sequence-specific DNA binding [GO:0043565]; sequence-specific double-stranded DNA binding [GO:1990837]
Forkhead box protein L2	cellular signal transduction/structural	P58012	https://www.uniprot.org/uniprotkb/P58012/entry	FOXL2_HUMAN	Forkhead box protein L2	24	FOXL2	Homo sapiens (Human)	376	9606	FUNCTION: Transcriptional regulator. Critical factor essential for ovary differentiation and maintenance, and repression of the genetic program for somatic testis determination. Prevents trans-differentiation of ovary to testis through transcriptional repression of the Sertoli cell-promoting gene SOX9 (By similarity). Has apoptotic activity in ovarian cells. Suppresses ESR1-mediated transcription…	5	FOXL2	cysteine-type endopeptidase regulator activity involved in apoptotic process [GO:0043028]; DNA binding [GO:0003677]; DNA-binding transcription activator activity, RNA polymerase II-specific [GO:0001228]; DNA-binding transcription factor activity [GO:0003700]; DNA-binding transcription factor activity, RNA polymerase II-specific [GO:0000981]; nuclear estrogen receptor binding [GO:0030331]; RNA pol…
Forkhead box protein L2	cellular signal transduction/structural	Q53ZD3	https://www.uniprot.org/uniprotkb/Q53ZD3/entry	Q53ZD3_HUMAN	Forkhead box protein L2	24	FOXL2	Homo sapiens (Human)	376	9606		3	FOXL2	DNA-binding transcription activator activity, RNA polymerase II-specific [GO:0001228]; nuclear estrogen receptor binding [GO:0030331]; RNA polymerase II cis-regulatory region sequence-specific DNA binding [GO:0000978]
FOS protein	cellular signal transduction/structural	Q6FG41	https://www.uniprot.org/uniprotkb/Q6FG41/entry	Q6FG41_HUMAN	FOS protein (V-fos FBJ murine osteosarcoma viral oncogene homolog, isoform CRA_a) (cDNA FLJ76842, highly similar to Homo sapiens v-fos FBJ murine osteosarcoma viral oncogene homolog (FOS), mRNA)	13	FOS hCG_22355	Homo sapiens (Human)	380	9606		5	FOS	chromatin binding [GO:0003682]; DNA-binding transcription activator activity, RNA polymerase II-specific [GO:0001228]; protein-containing complex binding [GO:0044877]; RNA polymerase II cis-regulatory region sequence-specific DNA binding [GO:0000978]
Four and a half LIM domains protein 2	cellular signal transduction/structural	Q14192	https://www.uniprot.org/uniprotkb/Q14192/entry	FHL2_HUMAN	Four and a half LIM domains protein 2 (FHL-2) (LIM domain protein DRAL) (Skeletal muscle LIM-protein 3) (SLIM-3)	39	FHL2 DRAL SLIM3	Homo sapiens (Human)	279	9606	FUNCTION: May function as a molecular transmitter linking various signaling pathways to transcriptional regulation. Negatively regulates the transcriptional repressor E4F1 and may function in cell growth. Inhibits the transcriptional activity of FOXO1 and its apoptotic function by enhancing the interaction of FOXO1 with SIRT1 and FOXO1 deacetylation. Negatively regulates the calcineurin/NFAT sign…	5	FHL2	bHLH transcription factor binding [GO:0043425]; identical protein binding [GO:0042802]; metal ion binding [GO:0046872]; transcription coregulator activity [GO:0003712]; transcription corepressor activity [GO:0003714]; transcription factor binding [GO:0008134]
FSHR	cellular signal transduction/structural	B6UV79	https://www.uniprot.org/uniprotkb/B6UV79/entry	B6UV79_HUMAN	FSHR	5	FSHR	Homo sapiens (Human)	82	9606		1	FSHR	G protein-coupled receptor activity [GO:0004930]
FSHR	cellular signal transduction/structural	B6UV80	https://www.uniprot.org/uniprotkb/B6UV80/entry	B6UV80_HUMAN	FSHR	5	FSHR	Homo sapiens (Human)	72	9606		1	FSHR	protein-hormone receptor activity [GO:0016500]
FTZ-F1 related protein	cellular signal transduction/structural	Q9UEC0	https://www.uniprot.org/uniprotkb/Q9UEC0/entry	Q9UEC0_HUMAN	FTZ-F1 related protein	23		Homo sapiens (Human)	541	9606		2		nuclear receptor activity [GO:0004879]; sequence-specific DNA binding [GO:0043565]; zinc ion binding [GO:0008270]
Furin	cellular signal transduction/structural	P09958	https://www.uniprot.org/uniprotkb/P09958/entry	FURIN_HUMAN	Furin (EC 3.4.21.75) (Dibasic-processing enzyme) (Paired basic amino acid residue-cleaving enzyme) (PACE)	7	FURIN FUR PACE PCSK3	Homo sapiens (Human)	794	9606	FUNCTION: Ubiquitous endoprotease within constitutive secretory pathways capable of cleavage at the RX(K/R)R consensus motif (PubMed:11799113, PubMed:1629222, PubMed:1713771, PubMed:2251280, PubMed:24666235, PubMed:25974265, PubMed:7592877, PubMed:7690548, PubMed:9130696). Mediates processing of TGFB1, an essential step in TGF-beta-1 activation (PubMed:7737999). Converts through proteolytic cleav…	5	FURIN	endopeptidase activity [GO:0004175]; heparan sulfate binding [GO:1904399]; heparin binding [GO:0008201]; metal ion binding [GO:0046872]; molecular function activator activity [GO:0140677]; nerve growth factor binding [GO:0048406]; peptidase activity [GO:0008233]; peptide binding [GO:0042277]; protease binding [GO:0002020]; serine-type endopeptidase activity [GO:0004252]; serine-type endopeptidase…
G1/S-specific cyclin-D1	cellular signal transduction/structural	P24385	https://www.uniprot.org/uniprotkb/P24385/entry	CCND1_HUMAN	G1/S-specific cyclin-D1 (B-cell lymphoma 1 protein) (BCL-1) (BCL-1 oncogene) (PRAD1 oncogene)	25	CCND1 BCL1 PRAD1	Homo sapiens (Human)	295	9606	FUNCTION: Regulatory component of the cyclin D1-CDK4 (DC) complex that phosphorylates and inhibits members of the retinoblastoma (RB) protein family including RB1 and regulates the cell-cycle during G(1)/S transition (PubMed:1833066, PubMed:1827756, PubMed:8114739, PubMed:8302605, PubMed:19412162, PubMed:33854235). Phosphorylation of RB1 allows dissociation of the transcription factor E2F from th…	5	CCND1	cyclin-dependent protein serine/threonine kinase activator activity [GO:0061575]; cyclin-dependent protein serine/threonine kinase regulator activity [GO:0016538]; enzyme binding [GO:0019899]; histone deacetylase binding [GO:0042826]; proline-rich region binding [GO:0070064]; protein kinase activity [GO:0004672]; protein kinase binding [GO:0019901]; protein-containing complex binding [GO:0044877]…
GABBR1	cellular signal transduction/structural	A0A1U9X7R0	https://www.uniprot.org/uniprotkb/A0A1U9X7R0/entry	A0A1U9X7R0_HUMAN	GABBR1	7		Homo sapiens (Human)	961	9606		5		extracellular matrix protein binding [GO:1990430]; G protein-coupled GABA receptor activity [GO:0004965]; G protein-coupled neurotransmitter receptor activity involved in regulation of postsynaptic membrane potential [GO:0099579]; G protein-coupled neurotransmitter receptor activity involved in regulation of presynaptic membrane potential [GO:0150047]; protein heterodimerization activity [GO:0046…
Galanin peptides [Cleaved into: Galanin; Galanin message-associated peptide	cellular signal transduction/structural	P22466	https://www.uniprot.org/uniprotkb/P22466/entry	GALA_HUMAN	Galanin peptides [Cleaved into: Galanin; Galanin message-associated peptide (GMAP)]	77	GAL GAL1 GALN GLNN	Homo sapiens (Human)	123	9606	FUNCTION: Endocrine hormone of the central and peripheral nervous systems that binds and activates the G protein-coupled receptors GALR1, GALR2, and GALR3. This small neuropeptide may regulate diverse physiologic functions including contraction of smooth muscle of the gastrointestinal and genitourinary tract, growth hormone and insulin release and adrenal secretion. {ECO:0000269|PubMed:1370155, E…	5	GAL	galanin receptor activity [GO:0004966]; galanin receptor binding [GO:0031763]; neuropeptide hormone activity [GO:0005184]; type 1 galanin receptor binding [GO:0031764]; type 2 galanin receptor binding [GO:0031765]; type 3 galanin receptor binding [GO:0031766]
GAS2-like protein 1	cellular signal transduction/structural	Q99501	https://www.uniprot.org/uniprotkb/Q99501/entry	GA2L1_HUMAN	GAS2-like protein 1 (GAS2-related protein on chromosome 22) (Growth arrest-specific protein 2-like 1)	21	GAS2L1 GAR22	Homo sapiens (Human)	681	9606	FUNCTION: Involved in the cross-linking of microtubules and microfilaments (PubMed:12584248, PubMed:24706950). Regulates microtubule dynamics and stability by interacting with microtubule plus-end tracking proteins, such as MAPRE1, to regulate microtubule growth along actin stress fibers (PubMed:24706950). {ECO:0000269|PubMed:12584248, ECO:0000269|PubMed:24706950}.	5	GAS2L1	actin filament binding [GO:0051015]; cytoskeletal anchor activity [GO:0008093]; microtubule binding [GO:0008017]; nuclear thyroid hormone receptor binding [GO:0046966]
General transcription factor IIH subunit 1	cellular signal transduction/structural	P32780	https://www.uniprot.org/uniprotkb/P32780/entry	TF2H1_HUMAN	General transcription factor IIH subunit 1 (Basic transcription factor 2 62 kDa subunit) (BTF2 p62) (General transcription factor IIH polypeptide 1) (TFIIH basal transcription factor complex p62 subunit)	44	GTF2H1 BTF2	Homo sapiens (Human)	548	9606	FUNCTION: Component of the general transcription and DNA repair factor IIH (TFIIH) core complex, which is involved in general and transcription-coupled nucleotide excision repair (NER) of damaged DNA and, when complexed to CAK, in RNA transcription by RNA polymerase II. In NER, TFIIH acts by opening DNA around the lesion to allow the excision of the damaged oligonucleotide and its replacement by …	5	GTF2H1	chromatin binding [GO:0003682]; nuclear thyroid hormone receptor binding [GO:0046966]
Germ cell nuclear factor	cellular signal transduction/structural	F1DAM1	https://www.uniprot.org/uniprotkb/F1DAM1/entry	F1DAM1_HUMAN	Germ cell nuclear factor (Nuclear receptor subfamily 6, group A, member 1, isoform CRA_a)	26	NR6A1 hCG_29220	Homo sapiens (Human)	476	9606		2	NR6A1	DNA-binding transcription factor activity [GO:0003700]; sequence-specific DNA binding [GO:0043565]; zinc ion binding [GO:0008270]
Germ cell nuclear factor variant 1	cellular signal transduction/structural	F1D8S0	https://www.uniprot.org/uniprotkb/F1D8S0/entry	F1D8S0_HUMAN	Germ cell nuclear factor variant 1 (Nuclear receptor subfamily 6, group A, member 1, isoform CRA_b)	36	NR6A1 hCG_29220	Homo sapiens (Human)	480	9606		2	NR6A1	DNA-binding transcription activator activity, RNA polymerase II-specific [GO:0001228]; protein homodimerization activity [GO:0042803]; RNA polymerase II cis-regulatory region sequence-specific DNA binding [GO:0000978]; zinc ion binding [GO:0008270]
GHDTA=GROWTH hormone gene-derived transcriptional activator/hepatic nuclear factor-1 alpha homolog	cellular signal transduction/structural	Q9UD04	https://www.uniprot.org/uniprotkb/Q9UD04/entry	Q9UD04_HUMAN	GHDTA=GROWTH hormone gene-derived transcriptional activator/hepatic nuclear factor-1 alpha homolog	99		Homo sapiens (Human)	107	9606		1
GHITM protein	cellular signal transduction/structural	Q6FIA7	https://www.uniprot.org/uniprotkb/Q6FIA7/entry	Q6FIA7_HUMAN	GHITM protein	14	GHITM	Homo sapiens (Human)	345	9606		1	GHITM
Ghrelin O-acyltransferase	cellular signal transduction/structural	Q96T53	https://www.uniprot.org/uniprotkb/Q96T53/entry	MBOA4_HUMAN	Ghrelin O-acyltransferase (EC 2.3.1.-) (Membrane-bound O-acyltransferase domain-containing protein 4) (O-acyltransferase domain-containing protein 4)	27	MBOAT4 GOAT OACT4 FKSG89	Homo sapiens (Human)	435	9606	FUNCTION: Catalyzes ghrelin acylation at 'Ser-3' using preferentially octanoyl-CoA, hexanoyl-CoA and decanoyl-CoA as acyl-CoA donors leading to ghrelin activity (PubMed:24045953, PubMed:18443287, PubMed:25562443, PubMed:28134508). In vitro uses also acyl-CoA donors of different lengths from short-chain (C2) to long-chain fatty acids (C16) knowing that acyl-CoA donors from butanoyl-CoA (C4) to dod…	5	MBOAT4	acyltransferase activity, transferring groups other than amino-acyl groups [GO:0016747]; O-acyltransferase activity [GO:0008374]; serine O-acyltransferase activity [GO:0016412]
Glucosylceramidase	cellular signal transduction/structural	A0A068F658	https://www.uniprot.org/uniprotkb/A0A068F658/entry	A0A068F658_HUMAN	Glucosylceramidase (EC 3.2.1.45)	20	GBA	Homo sapiens (Human)	536	9606		5	GBA	galactosylceramidase activity [GO:0004336]; glucosylceramidase activity [GO:0004348]; glucosyltransferase activity [GO:0046527]; signaling receptor binding [GO:0005102]; steryl-beta-glucosidase activity [GO:0050295]
Glutamate--cysteine ligase	cellular signal transduction/structural	Q14TF0	https://www.uniprot.org/uniprotkb/Q14TF0/entry	Q14TF0_HUMAN	Glutamate--cysteine ligase (EC 6.3.2.2) (Gamma-ECS) (Gamma-glutamylcysteine synthetase)	28	GCLC hCG_21942	Homo sapiens (Human)	637	9606		5	GCLC	ATP binding [GO:0005524]; glutamate-cysteine ligase activity [GO:0004357]; protein-containing complex binding [GO:0044877]
Glutamate--cysteine ligase catalytic subunit	cellular signal transduction/structural	P48506	https://www.uniprot.org/uniprotkb/P48506/entry	GSH1_HUMAN	Glutamate--cysteine ligase catalytic subunit (EC 6.3.2.2) (GCS heavy chain) (Gamma-ECS) (Gamma-glutamylcysteine synthetase)	46	GCLC GLCL GLCLC	Homo sapiens (Human)	637	9606	FUNCTION: Catalyzes the ATP-dependent ligation of L-glutamate and L-cysteine and participates in the first and rate-limiting step in glutathione biosynthesis. {ECO:0000269|PubMed:9675072}.	5	GCLC	ADP binding [GO:0043531]; ATP binding [GO:0005524]; glutamate binding [GO:0016595]; glutamate-cysteine ligase activity [GO:0004357]; magnesium ion binding [GO:0000287]; protein-containing complex binding [GO:0044877]
Glutamate--cysteine ligase regulatory subunit	cellular signal transduction/structural	P48507	https://www.uniprot.org/uniprotkb/P48507/entry	GSH0_HUMAN	Glutamate--cysteine ligase regulatory subunit (GCS light chain) (Gamma-ECS regulatory subunit) (Gamma-glutamylcysteine synthetase regulatory subunit) (Glutamate--cysteine ligase modifier subunit)	47	GCLM GLCLR	Homo sapiens (Human)	274	9606		5	GCLM	enzyme regulator activity [GO:0030234]; glutamate-cysteine ligase activity [GO:0004357]; glutamate-cysteine ligase catalytic subunit binding [GO:0035226]; protein-containing complex binding [GO:0044877]
Glutathione peroxidase	cellular signal transduction/structural	Q7L4Q3	https://www.uniprot.org/uniprotkb/Q7L4Q3/entry	Q7L4Q3_HUMAN	Glutathione peroxidase	23	GPX1	Homo sapiens (Human)	203	9606		5	GPX1	glutathione peroxidase activity [GO:0004602]
Glutathione peroxidase 1	cellular signal transduction/structural	P07203	https://www.uniprot.org/uniprotkb/P07203/entry	GPX1_HUMAN	Glutathione peroxidase 1 (GPx-1) (GSHPx-1) (EC 1.11.1.9) (Cellular glutathione peroxidase)	26	GPX1	Homo sapiens (Human)	203	9606	FUNCTION: Protects the hemoglobin in erythrocytes from oxidative breakdown. In platelets, plays a crucial role of glutathione peroxidase in the arachidonic acid metabolism (PubMed:11115402). {ECO:0000269|PubMed:11115402}.	5	GPX1	glutathione peroxidase activity [GO:0004602]; phospholipid-hydroperoxide glutathione peroxidase activity [GO:0047066]; SH3 domain binding [GO:0017124]
Glutathione S-transferase A1	cellular signal transduction/structural	P08263	https://www.uniprot.org/uniprotkb/P08263/entry	GSTA1_HUMAN	Glutathione S-transferase A1 (EC 2.5.1.18) (13-hydroperoxyoctadecadienoate peroxidase) (EC 1.11.1.-) (Androst-5-ene-3,17-dione isomerase) (EC 5.3.3.-) (GST HA subunit 1) (GST class-alpha member 1) (GST-epsilon) (GSTA1-1) (GTH1) [Cleaved into: Glutathione S-transferase A1, N-terminally processed]	30	GSTA1	Homo sapiens (Human)	222	9606	FUNCTION: Glutathione S-transferase that catalyzes the nucleophilic attack of the sulfur atom of glutathione on the electrophilic groups of a wide range of exogenous and endogenous compounds (Probable). Involved in the formation of glutathione conjugates of both prostaglandin A2 (PGA2) and prostaglandin J2 (PGJ2) (PubMed:9084911). It also catalyzes the isomerization of D5-androstene-3,17-dione (A…	5	GSTA1	fatty acid binding [GO:0005504]; glutathione peroxidase activity [GO:0004602]; glutathione transferase activity [GO:0004364]; steroid delta-isomerase activity [GO:0004769]
Glycoprotein hormone subunit alpha 2	cellular signal transduction/structural	E9PLQ0	https://www.uniprot.org/uniprotkb/E9PLQ0/entry	E9PLQ0_HUMAN	Glycoprotein hormone subunit alpha 2	37	GPHA2	Homo sapiens (Human)	118	9606		1	GPHA2
GNAI2 protein	cellular signal transduction/structural	Q96C71	https://www.uniprot.org/uniprotkb/Q96C71/entry	Q96C71_HUMAN	GNAI2 protein (Guanine nucleotide binding protein (G protein), alpha inhibiting activity polypeptide 2)	15	GNAI2	Homo sapiens (Human)	355	9606		2	GNAI2	G-protein beta/gamma-subunit complex binding [GO:0031683]; GTP binding [GO:0005525]; GTPase activity [GO:0003924]
Golgi resident protein GCP60	cellular signal transduction/structural	Q9H3P7	https://www.uniprot.org/uniprotkb/Q9H3P7/entry	GCP60_HUMAN	Golgi resident protein GCP60 (Acyl-CoA-binding domain-containing protein 3) (Golgi complex-associated protein 1) (GOCAP1) (Golgi phosphoprotein 1) (GOLPH1) (PBR- and PKA-associated protein 7) (Peripheral benzodiazepine receptor-associated protein PAP7) [Cleaved into: Golgi resident protein GCP60, N-terminally processed]	30	ACBD3 GCP60 GOCAP1 GOLPH1	Homo sapiens (Human)	528	9606	FUNCTION: Involved in the maintenance of Golgi structure by interacting with giantin, affecting protein transport between the endoplasmic reticulum and Golgi (PubMed:11590181). Involved in hormone-induced steroid biosynthesis in testicular Leydig cells (By similarity). Recruits PI4KB to the Golgi apparatus membrane; enhances the enzyme activity of PI4KB activity via its membrane recruitment there…	5	ACBD3	fatty-acyl-CoA binding [GO:0000062]; protein kinase A regulatory subunit binding [GO:0034237]
GRB2-associated-binding protein 2	cellular signal transduction/structural	Q9UQC2	https://www.uniprot.org/uniprotkb/Q9UQC2/entry	GAB2_HUMAN	GRB2-associated-binding protein 2 (GRB2-associated binder 2) (Growth factor receptor bound protein 2-associated protein 2) (pp100)	35	GAB2 KIAA0571	Homo sapiens (Human)	676	9606	FUNCTION: Adapter protein which acts downstream of several membrane receptors including cytokine, antigen, hormone, cell matrix and growth factor receptors to regulate multiple signaling pathways. Regulates osteoclast differentiation mediating the TNFRSF11A/RANK signaling. In allergic response, it plays a role in mast cells activation and degranulation through PI-3-kinase regulation. Also involve…	5	GAB2	phosphatidylinositol-3,4,5-trisphosphate binding [GO:0005547]; phosphatidylinositol-3,4-bisphosphate binding [GO:0043325]; transmembrane receptor protein tyrosine kinase adaptor activity [GO:0005068]
Growth arrest and DNA damage-inducible proteins-interacting protein 1	cellular signal transduction/structural	Q7LAX7	https://www.uniprot.org/uniprotkb/Q7LAX7/entry	Q7LAX7_HUMAN	Growth arrest and DNA damage-inducible proteins-interacting protein 1 (39S ribosomal protein L59, mitochondrial)	71		Homo sapiens (Human)	124	9606	FUNCTION: Acts as a negative regulator of G1 to S cell cycle phase progression by inhibiting cyclin-dependent kinases. Inhibitory effects are additive with GADD45 proteins but occurs also in the absence of GADD45 proteins. Acts as a repressor of the orphan nuclear receptor NR4A1 by inhibiting AB domain-mediated transcriptional activity. May be involved in the hormone-mediated regulation of NR4A1 …	2
Growth hormone 1	cellular signal transduction/structural	B1A4H0	https://www.uniprot.org/uniprotkb/B1A4H0/entry	B1A4H0_HUMAN	Growth hormone 1 (Growth hormone 1 isoform 5)	18	GH1	Homo sapiens (Human)	30	9606		1	GH1
Growth hormone regulated TBC protein 1	cellular signal transduction/structural	A0A087X0Y1	https://www.uniprot.org/uniprotkb/A0A087X0Y1/entry	A0A087X0Y1_HUMAN	Growth hormone regulated TBC protein 1	39	GRTP1	Homo sapiens (Human)	236	9606		1	GRTP1
Growth hormone-inducible transmembrane protein	cellular signal transduction/structural	Q9H3K2	https://www.uniprot.org/uniprotkb/Q9H3K2/entry	GHITM_HUMAN	Growth hormone-inducible transmembrane protein (Dermal papilla-derived protein 2) (Mitochondrial morphology and cristae structure 1) (MICS1) (Transmembrane BAX inhibitor motif-containing protein 5)	48	GHITM DERP2 MICS1 TMBIM5 My021 UNQ244/PRO281	Homo sapiens (Human)	345	9606	FUNCTION: Plays an important role in maintenance of mitochondrial morphology and in mediating either calcium or potassium/proton antiport (PubMed:18417609, PubMed:36321428, PubMed:32977469, PubMed:35912435). Mediates proton-dependent calcium efflux from mitochondrion (PubMed:36321428, PubMed:35912435). Functions also as an electroneutral mitochondrial proton/potassium exchanger (PubMed:36321428).…	5	GHITM	calcium:proton antiporter activity [GO:0015369]
Growth hormone-regulated TBC protein 1	cellular signal transduction/structural	Q5TC63	https://www.uniprot.org/uniprotkb/Q5TC63/entry	GRTP1_HUMAN	Growth hormone-regulated TBC protein 1 (TBC1 domain family member 6)	40	GRTP1 TBC1D6	Homo sapiens (Human)	336	9606	FUNCTION: May act as a GTPase-activating protein for Rab family protein(s).	3	GRTP1	GTPase activator activity [GO:0005096]
GTF2I-RARA fusion protein	cellular signal transduction/structural	A0A0A0VEB4	https://www.uniprot.org/uniprotkb/A0A0A0VEB4/entry	A0A0A0VEB4_HUMAN	GTF2I-RARA fusion protein	26	GTF2I-RARA	Homo sapiens (Human)	598	9606		2	GTF2I-RARA	nuclear receptor activity [GO:0004879]; sequence-specific DNA binding [GO:0043565]; zinc ion binding [GO:0008270]
Guanine nucleotide-binding protein G	cellular signal transduction/structural	P63096	https://www.uniprot.org/uniprotkb/P63096/entry	GNAI1_HUMAN	Guanine nucleotide-binding protein G(i) subunit alpha-1 (Adenylate cyclase-inhibiting G alpha protein)	37	GNAI1	Homo sapiens (Human)	354	9606	FUNCTION: Guanine nucleotide-binding proteins (G proteins) function as transducers downstream of G protein-coupled receptors (GPCRs) in numerous signaling cascades. The alpha chain contains the guanine nucleotide binding site and alternates between an active, GTP-bound state and an inactive, GDP-bound state. Signaling by an activated GPCR promotes GDP release and GTP binding. The alpha subunit ha…	5	GNAI1	G protein-coupled receptor binding [GO:0001664]; G protein-coupled serotonin receptor binding [GO:0031821]; G-protein beta/gamma-subunit complex binding [GO:0031683]; GDP binding [GO:0019003]; GTP binding [GO:0005525]; GTPase activity [GO:0003924]; magnesium ion binding [GO:0000287]
Guanine nucleotide-binding protein G	cellular signal transduction/structural	P63092	https://www.uniprot.org/uniprotkb/P63092/entry	GNAS2_HUMAN	Guanine nucleotide-binding protein G(s) subunit alpha isoforms short (Adenylate cyclase-stimulating G alpha protein)	37	GNAS GNAS1 GSP	Homo sapiens (Human)	394	9606	FUNCTION: Guanine nucleotide-binding proteins (G proteins) function as transducers in numerous signaling pathways controlled by G protein-coupled receptors (GPCRs) (PubMed:17110384). Signaling involves the activation of adenylyl cyclases, resulting in increased levels of the signaling molecule cAMP (PubMed:26206488, PubMed:8702665). GNAS functions downstream of several GPCRs, including beta-adren…	5	GNAS	adenylate cyclase activator activity [GO:0010856]; G-protein beta/gamma-subunit complex binding [GO:0031683]; GTP binding [GO:0005525]; GTPase activity [GO:0003924]; metal ion binding [GO:0046872]
Guanine nucleotide-binding protein G	cellular signal transduction/structural	Q5JWF2	https://www.uniprot.org/uniprotkb/Q5JWF2/entry	GNAS1_HUMAN	Guanine nucleotide-binding protein G(s) subunit alpha isoforms XLas (Adenylate cyclase-stimulating G alpha protein) (Extra large alphas protein) (XLalphas)	37	GNAS GNAS1	Homo sapiens (Human)	1037	9606	FUNCTION: Guanine nucleotide-binding proteins (G proteins) function as transducers in numerous signaling pathways controlled by G protein-coupled receptors (GPCRs). Signaling involves the activation of adenylyl cyclases, resulting in increased levels of the signaling molecule cAMP. GNAS functions downstream of several GPCRs, including beta-adrenergic receptors. XLas isoforms interact with the sam…	5	GNAS	adenylate cyclase activator activity [GO:0010856]; beta-2 adrenergic receptor binding [GO:0031698]; corticotropin-releasing hormone receptor 1 binding [GO:0051430]; D1 dopamine receptor binding [GO:0031748]; G-protein beta/gamma-subunit complex binding [GO:0031683]; GTP binding [GO:0005525]; GTPase activity [GO:0003924]; insulin-like growth factor receptor binding [GO:0005159]; ionotropic glutama…
Guanine nucleotide-binding protein G	cellular signal transduction/structural	P09471	https://www.uniprot.org/uniprotkb/P09471/entry	GNAO_HUMAN	Guanine nucleotide-binding protein G(o) subunit alpha	37	GNAO1	Homo sapiens (Human)	354	9606	FUNCTION: Guanine nucleotide-binding proteins (G proteins) are involved as modulators or transducers in various transmembrane signaling systems. The G(o) protein function is not clear. Stimulated by RGS14.	5	GNAO1	corticotropin-releasing hormone receptor 1 binding [GO:0051430]; G protein-coupled serotonin receptor binding [GO:0031821]; G-protein beta/gamma-subunit complex binding [GO:0031683]; GTP binding [GO:0005525]; GTPase activity [GO:0003924]; metal ion binding [GO:0046872]; mu-type opioid receptor binding [GO:0031852]
Guanine nucleotide-binding protein G	cellular signal transduction/structural	P16520	https://www.uniprot.org/uniprotkb/P16520/entry	GBB3_HUMAN	Guanine nucleotide-binding protein G(I)/G(S)/G(T) subunit beta-3 (Transducin beta chain 3)	37	GNB3	Homo sapiens (Human)	340	9606	FUNCTION: Guanine nucleotide-binding proteins (G proteins) are involved as a modulator or transducer in various transmembrane signaling systems. The beta and gamma chains are required for the GTPase activity, for replacement of GDP by GTP, and for G protein-effector interaction.	5	GNB3	GTPase activity [GO:0003924]; GTPase binding [GO:0051020]; signaling receptor complex adaptor activity [GO:0030159]; spectrin binding [GO:0030507]
Guanine nucleotide-binding protein G	cellular signal transduction/structural	P62873	https://www.uniprot.org/uniprotkb/P62873/entry	GBB1_HUMAN	Guanine nucleotide-binding protein G(I)/G(S)/G(T) subunit beta-1 (Transducin beta chain 1)	37	GNB1	Homo sapiens (Human)	340	9606	FUNCTION: Guanine nucleotide-binding proteins (G proteins) are involved as a modulator or transducer in various transmembrane signaling systems. The beta and gamma chains are required for the GTPase activity, for replacement of GDP by GTP, and for G protein-effector interaction.	5	GNB1	GTPase activity [GO:0003924]; GTPase binding [GO:0051020]; protein-containing complex binding [GO:0044877]; signaling receptor complex adaptor activity [GO:0030159]
Guanine nucleotide-binding protein G	cellular signal transduction/structural	P59768	https://www.uniprot.org/uniprotkb/P59768/entry	GBG2_HUMAN	Guanine nucleotide-binding protein G(I)/G(S)/G(O) subunit gamma-2 (G gamma-I)	37	GNG2	Homo sapiens (Human)	71	9606	FUNCTION: Guanine nucleotide-binding proteins (G proteins) are involved as a modulator or transducer in various transmembrane signaling systems. The beta and gamma chains are required for the GTPase activity, for replacement of GDP by GTP, and for G protein-effector interaction (By similarity). {ECO:0000250}.	4	GNG2	G-protein beta-subunit binding [GO:0031681]
Guanine nucleotide-binding protein G	cellular signal transduction/structural	A2A2S1	https://www.uniprot.org/uniprotkb/A2A2S1/entry	A2A2S1_HUMAN	Guanine nucleotide-binding protein G(s) subunit alpha isoforms short	37	GNAS	Homo sapiens (Human)	166	9606		1	GNAS
Guanine nucleotide-binding protein G	cellular signal transduction/structural	H0Y7Z6	https://www.uniprot.org/uniprotkb/H0Y7Z6/entry	H0Y7Z6_HUMAN	Guanine nucleotide-binding protein G(s) subunit alpha isoforms short	37	GNAS	Homo sapiens (Human)	113	9606		1	GNAS
Guanine nucleotide-binding protein subunit alpha-11	cellular signal transduction/structural	P29992	https://www.uniprot.org/uniprotkb/P29992/entry	GNA11_HUMAN	Guanine nucleotide-binding protein subunit alpha-11 (G alpha-11) (G-protein subunit alpha-11) (Guanine nucleotide-binding protein G(y) subunit alpha)	53	GNA11 GA11	Homo sapiens (Human)	359	9606	FUNCTION: Guanine nucleotide-binding proteins (G proteins) are involved as modulators or transducers in various transmembrane signaling systems (PubMed:31073061). Acts as an activator of phospholipase C (PubMed:31073061). Transduces FFAR4 signaling in response to long-chain fatty acids (LCFAs) (PubMed:27852822). Together with GNAQ, required for heart development (By similarity). {ECO:0000250|UniP…	5	GNA11	G protein activity [GO:0003925]; G protein-coupled receptor binding [GO:0001664]; G-protein beta/gamma-subunit complex binding [GO:0031683]; GTP binding [GO:0005525]; GTPase activity [GO:0003924]; metal ion binding [GO:0046872]; phospholipase activator activity [GO:0016004]
HCG28847, isoform CRA_a	cellular signal transduction/structural	A0A024R6U6	https://www.uniprot.org/uniprotkb/A0A024R6U6/entry	A0A024R6U6_HUMAN	HCG28847, isoform CRA_a	24	hCG_28847	Homo sapiens (Human)	746	9606		1
Heat shock 70 kDa protein 1-like	cellular signal transduction/structural	P34931	https://www.uniprot.org/uniprotkb/P34931/entry	HS71L_HUMAN	Heat shock 70 kDa protein 1-like (Heat shock 70 kDa protein 1L) (Heat shock 70 kDa protein 1-Hom) (HSP70-Hom)	34	HSPA1L	Homo sapiens (Human)	641	9606	FUNCTION: Molecular chaperone implicated in a wide variety of cellular processes, including protection of the proteome from stress, folding and transport of newly synthesized polypeptides, activation of proteolysis of misfolded proteins and the formation and dissociation of protein complexes. Plays a pivotal role in the protein quality control system, ensuring the correct folding of proteins, the…	5	HSPA1L	ATP binding [GO:0005524]; ATP hydrolysis activity [GO:0016887]; ATP-dependent protein folding chaperone [GO:0140662]; heat shock protein binding [GO:0031072]; protein folding chaperone [GO:0044183]; ubiquitin protein ligase binding [GO:0031625]; unfolded protein binding [GO:0051082]
Heat shock 70 kDa protein 1A	cellular signal transduction/structural	P0DMV8	https://www.uniprot.org/uniprotkb/P0DMV8/entry	HS71A_HUMAN	Heat shock 70 kDa protein 1A (Heat shock 70 kDa protein 1) (HSP70-1) (HSP70.1)	30	HSPA1A HSP72 HSPA1 HSX70	Homo sapiens (Human)	641	9606	FUNCTION: Molecular chaperone implicated in a wide variety of cellular processes, including protection of the proteome from stress, folding and transport of newly synthesized polypeptides, activation of proteolysis of misfolded proteins and the formation and dissociation of protein complexes. Plays a pivotal role in the protein quality control system, ensuring the correct folding of proteins, the…	5	HSPA1A	ATP binding [GO:0005524]; ATP hydrolysis activity [GO:0016887]; ATP-dependent protein disaggregase activity [GO:0140545]; ATP-dependent protein folding chaperone [GO:0140662]; C3HC4-type RING finger domain binding [GO:0055131]; cadherin binding [GO:0045296]; death receptor agonist activity [GO:0038177]; denatured protein binding [GO:0031249]; disordered domain specific binding [GO:0097718]; enzym…
Heat shock 70 kDa protein 1B	cellular signal transduction/structural	P0DMV9	https://www.uniprot.org/uniprotkb/P0DMV9/entry	HS71B_HUMAN	Heat shock 70 kDa protein 1B (Heat shock 70 kDa protein 2) (HSP70-2) (HSP70.2)	30	HSPA1B HSP72	Homo sapiens (Human)	641	9606	FUNCTION: Molecular chaperone implicated in a wide variety of cellular processes, including protection of the proteome from stress, folding and transport of newly synthesized polypeptides, activation of proteolysis of misfolded proteins and the formation and dissociation of protein complexes. Plays a pivotal role in the protein quality control system, ensuring the correct folding of proteins, the…	5	HSPA1B	ATP binding [GO:0005524]; ATP hydrolysis activity [GO:0016887]; ATP-dependent protein disaggregase activity [GO:0140545]; ATP-dependent protein folding chaperone [GO:0140662]; C3HC4-type RING finger domain binding [GO:0055131]; enzyme binding [GO:0019899]; G protein-coupled receptor binding [GO:0001664]; heat shock protein binding [GO:0031072]; histone deacetylase binding [GO:0042826]; protein fo…
Heat shock cognate 71 kDa protein	cellular signal transduction/structural	P11142	https://www.uniprot.org/uniprotkb/P11142/entry	HSP7C_HUMAN	Heat shock cognate 71 kDa protein (EC 3.6.4.10) (Heat shock 70 kDa protein 8) (Lipopolysaccharide-associated protein 1) (LAP-1) (LPS-associated protein 1)	35	HSPA8 HSC70 HSP73 HSPA10	Homo sapiens (Human)	646	9606	FUNCTION: Molecular chaperone implicated in a wide variety of cellular processes, including protection of the proteome from stress, folding and transport of newly synthesized polypeptides, chaperone-mediated autophagy, activation of proteolysis of misfolded proteins and the formation and dissociation of protein complexes. Plays a pivotal role in the protein quality control system, ensuring the co…	5	HSPA8	ATP binding [GO:0005524]; ATP hydrolysis activity [GO:0016887]; ATP-dependent protein disaggregase activity [GO:0140545]; ATP-dependent protein folding chaperone [GO:0140662]; C3HC4-type RING finger domain binding [GO:0055131]; cadherin binding [GO:0045296]; clathrin-uncoating ATPase activity [GO:1990833]; enzyme binding [GO:0019899]; G protein-coupled receptor binding [GO:0001664]; heat shock pr…
Heat shock protein HSP 90-alpha	cellular signal transduction/structural	P07900	https://www.uniprot.org/uniprotkb/P07900/entry	HS90A_HUMAN	Heat shock protein HSP 90-alpha (EC 3.6.4.10) (Heat shock 86 kDa) (HSP 86) (HSP86) (Lipopolysaccharide-associated protein 2) (LAP-2) (LPS-associated protein 2) (Renal carcinoma antigen NY-REN-38)	33	HSP90AA1 HSP90A HSPC1 HSPCA	Homo sapiens (Human)	732	9606	FUNCTION: Molecular chaperone that promotes the maturation, structural maintenance and proper regulation of specific target proteins involved for instance in cell cycle control and signal transduction. Undergoes a functional cycle that is linked to its ATPase activity which is essential for its chaperone activity. This cycle probably induces conformational changes in the client proteins, thereby …	5	HSP90AA1	ATP binding [GO:0005524]; ATP hydrolysis activity [GO:0016887]; ATP-dependent protein folding chaperone [GO:0140662]; CTP binding [GO:0002135]; dATP binding [GO:0032564]; disordered domain specific binding [GO:0097718]; DNA polymerase binding [GO:0070182]; GTP binding [GO:0005525]; GTPase binding [GO:0051020]; histone deacetylase binding [GO:0042826]; identical protein binding [GO:0042802]; MHC c…
Heat shock protein HSP 90-beta	cellular signal transduction/structural	P08238	https://www.uniprot.org/uniprotkb/P08238/entry	HS90B_HUMAN	Heat shock protein HSP 90-beta (HSP 90) (Heat shock 84 kDa) (HSP 84) (HSP84)	32	HSP90AB1 HSP90B HSPC2 HSPCB	Homo sapiens (Human)	724	9606	FUNCTION: Molecular chaperone that promotes the maturation, structural maintenance and proper regulation of specific target proteins involved for instance in cell cycle control and signal transduction. Undergoes a functional cycle linked to its ATPase activity. This cycle probably induces conformational changes in the client proteins, thereby causing their activation. Interacts dynamically with v…	5	HSP90AB1	ATP binding [GO:0005524]; ATP hydrolysis activity [GO:0016887]; ATP-dependent protein binding [GO:0043008]; ATP-dependent protein folding chaperone [GO:0140662]; cadherin binding [GO:0045296]; disordered domain specific binding [GO:0097718]; DNA polymerase binding [GO:0070182]; double-stranded RNA binding [GO:0003725]; heat shock protein binding [GO:0031072]; histone deacetylase binding [GO:00428…
Heat shock-related 70 kDa protein 2	cellular signal transduction/structural	P54652	https://www.uniprot.org/uniprotkb/P54652/entry	HSP72_HUMAN	Heat shock-related 70 kDa protein 2 (Heat shock 70 kDa protein 2)	37	HSPA2	Homo sapiens (Human)	639	9606	FUNCTION: Molecular chaperone implicated in a wide variety of cellular processes, including protection of the proteome from stress, folding and transport of newly synthesized polypeptides, activation of proteolysis of misfolded proteins and the formation and dissociation of protein complexes. Plays a pivotal role in the protein quality control system, ensuring the correct folding of proteins, the…	5	HSPA2	ATP binding [GO:0005524]; ATP hydrolysis activity [GO:0016887]; ATP-dependent protein folding chaperone [GO:0140662]; disordered domain specific binding [GO:0097718]; enzyme binding [GO:0019899]; glycolipid binding [GO:0051861]; heat shock protein binding [GO:0031072]; protein folding chaperone [GO:0044183]; protein-folding chaperone binding [GO:0051087]; tau protein binding [GO:0048156]; unfolde…
Helix-loop-helix protein 2	cellular signal transduction/structural	Q02577	https://www.uniprot.org/uniprotkb/Q02577/entry	HEN2_HUMAN	Helix-loop-helix protein 2 (HEN-2) (Class A basic helix-loop-helix protein 34) (bHLHa34) (Nescient helix loop helix 2) (NSCL-2)	28	NHLH2 BHLHA34 HEN2 KIAA0490	Homo sapiens (Human)	135	9606	FUNCTION: Transcription factor which binds the E box motif 5'-CA[TC][AG]TG-3'. Involved in regulating energy expenditure, body mass, voluntary physical activity, mating behavior and reproductive longevity, acting through the hypothalamic-pituitary-gonadal axis. Acts as a transcriptional activator of target genes, including NDN, PCSK1, MC4R (By similarity). Is also a transcriptional activator of K…	5	NHLH2	DNA-binding transcription activator activity, RNA polymerase II-specific [GO:0001228]; DNA-binding transcription factor activity, RNA polymerase II-specific [GO:0000981]; protein dimerization activity [GO:0046983]; RNA polymerase II cis-regulatory region sequence-specific DNA binding [GO:0000978]; RNA polymerase II-specific DNA-binding transcription factor binding [GO:0061629]; sequence-specific …
Hematopoietic lineage cell-specific protein	cellular signal transduction/structural	P14317	https://www.uniprot.org/uniprotkb/P14317/entry	HCLS1_HUMAN	Hematopoietic lineage cell-specific protein (Hematopoietic cell-specific LYN substrate 1) (LckBP1) (p75)	45	HCLS1 HS1	Homo sapiens (Human)	486	9606	FUNCTION: Substrate of the antigen receptor-coupled tyrosine kinase. Plays a role in antigen receptor signaling for both clonal expansion and deletion in lymphoid cells. May also be involved in the regulation of gene expression.	5	HCLS1	actin filament binding [GO:0051015]; protein kinase binding [GO:0019901]; RNA polymerase II-specific DNA-binding transcription factor binding [GO:0061629]; SH3 domain binding [GO:0017124]
Heme transporter FLVCR2	cellular signal transduction/structural	Q9UPI3	https://www.uniprot.org/uniprotkb/Q9UPI3/entry	FLVC2_HUMAN	Heme transporter FLVCR2 (Calcium-chelate transporter) (CCT) (Feline leukemia virus subgroup C receptor-related protein 2)	25	FLVCR2 C14orf58	Homo sapiens (Human)	526	9606	FUNCTION: Putative heme b importer/sensor involved in heme homeostasis in response to the metabolic state of the cell and to diet. May act as a sensor of cytosolic and/or mitochondrial heme levels to regulate mitochondrial respiration processes, ATP synthesis and thermogenesis. At low heme levels, interacts with components of electron transfer chain (ETC) complexes and ATP2A2, leading to ubiquiti…	5	FLVCR2	heme binding [GO:0020037]; heme transmembrane transporter activity [GO:0015232]
Heparan-sulfate 6-O-sulfotransferase 1	cellular signal transduction/structural	O60243	https://www.uniprot.org/uniprotkb/O60243/entry	H6ST1_HUMAN	Heparan-sulfate 6-O-sulfotransferase 1 (HS6ST-1) (EC 2.8.2.-)	40	HS6ST1 HS6ST	Homo sapiens (Human)	411	9606	FUNCTION: 6-O-sulfation enzyme which catalyzes the transfer of sulfate from 3'-phosphoadenosine 5'-phosphosulfate (PAPS) to position 6 of the N-sulfoglucosamine residue (GlcNS) of heparan sulfate. Critical for normal neuronal development where it may play a role in neuron branching. May also play a role in limb development. May prefer iduronic acid. {ECO:0000269|PubMed:21700882, ECO:0000269|PubMe…	5	HS6ST1	heparan sulfate 6-O-sulfotransferase activity [GO:0017095]; sulfotransferase activity [GO:0008146]
Hepatocyte nuclear factor 3-alpha	cellular signal transduction/structural	P55317	https://www.uniprot.org/uniprotkb/P55317/entry	FOXA1_HUMAN	Hepatocyte nuclear factor 3-alpha (HNF-3-alpha) (HNF-3A) (Forkhead box protein A1) (Transcription factor 3A) (TCF-3A)	35	FOXA1 HNF3A TCF3A	Homo sapiens (Human)	472	9606	FUNCTION: Transcription factor that is involved in embryonic development, establishment of tissue-specific gene expression and regulation of gene expression in differentiated tissues. Is thought to act as a 'pioneer' factor opening the compacted chromatin for other proteins through interactions with nucleosomal core histones and thereby replacing linker histones at target enhancer and/or promoter…	5	FOXA1	chromatin binding [GO:0003682]; DNA binding [GO:0003677]; DNA-binding transcription activator activity, RNA polymerase II-specific [GO:0001228]; DNA-binding transcription factor activity [GO:0003700]; DNA-binding transcription factor activity, RNA polymerase II-specific [GO:0000981]; protein domain specific binding [GO:0019904]; RNA polymerase II cis-regulatory region sequence-specific DNA bindin…
Hepatocyte nuclear factor 3-beta	cellular signal transduction/structural	Q9Y261	https://www.uniprot.org/uniprotkb/Q9Y261/entry	FOXA2_HUMAN	Hepatocyte nuclear factor 3-beta (HNF-3-beta) (HNF-3B) (Forkhead box protein A2) (Transcription factor 3B) (TCF-3B)	34	FOXA2 HNF3B TCF3B	Homo sapiens (Human)	457	9606	FUNCTION: Transcription factor that is involved in embryonic development, establishment of tissue-specific gene expression and regulation of gene expression in differentiated tissues. Is thought to act as a 'pioneer' factor opening the compacted chromatin for other proteins through interactions with nucleosomal core histones and thereby replacing linker histones at target enhancer and/or promoter…	5	FOXA2	DNA binding [GO:0003677]; DNA-binding transcription factor activity [GO:0003700]; DNA-binding transcription factor activity, RNA polymerase II-specific [GO:0000981]; nucleic acid binding [GO:0003676]; protein domain specific binding [GO:0019904]; RNA polymerase II cis-regulatory region sequence-specific DNA binding [GO:0000978]; sequence-specific double-stranded DNA binding [GO:1990837]; transcri…
Hepatocyte nuclear factor 4 4 alpha variant 1	cellular signal transduction/structural	F1D8S2	https://www.uniprot.org/uniprotkb/F1D8S2/entry	F1D8S2_HUMAN	Hepatocyte nuclear factor 4 4 alpha variant 1	46	NR2A1	Homo sapiens (Human)	464	9606		2	NR2A1	DNA-binding transcription factor activity [GO:0003700]; sequence-specific DNA binding [GO:0043565]; zinc ion binding [GO:0008270]
Hepatocyte nuclear factor 4 4 alpha variant 2	cellular signal transduction/structural	F1D8T1	https://www.uniprot.org/uniprotkb/F1D8T1/entry	F1D8T1_HUMAN	Hepatocyte nuclear factor 4 4 alpha variant 2	46	NR2A1	Homo sapiens (Human)	474	9606		2	NR2A1	DNA-binding transcription factor activity [GO:0003700]; sequence-specific DNA binding [GO:0043565]; zinc ion binding [GO:0008270]
Hepatocyte nuclear factor 4 4 alpha variant 4	cellular signal transduction/structural	F1D8T0	https://www.uniprot.org/uniprotkb/F1D8T0/entry	F1D8T0_HUMAN	Hepatocyte nuclear factor 4 4 alpha variant 4 (Hepatocyte nuclear factor 4, alpha, isoform CRA_a)	47	NR2A1 HNF4A hCG_38107	Homo sapiens (Human)	452	9606		3	NR2A1	chromatin binding [GO:0003682]; DNA-binding transcription activator activity, RNA polymerase II-specific [GO:0001228]; RNA polymerase II cis-regulatory region sequence-specific DNA binding [GO:0000978]; RNA polymerase II-specific DNA-binding transcription factor binding [GO:0061629]; zinc ion binding [GO:0008270]
Hepatocyte nuclear factor 4 alpha	cellular signal transduction/structural	A0A087WXV4	https://www.uniprot.org/uniprotkb/A0A087WXV4/entry	A0A087WXV4_HUMAN	Hepatocyte nuclear factor 4 alpha	34	HNF4A	Homo sapiens (Human)	377	9606		2	HNF4A	DNA-binding transcription factor activity [GO:0003700]; nuclear steroid receptor activity [GO:0003707]; sequence-specific DNA binding [GO:0043565]; zinc ion binding [GO:0008270]
Hepatocyte nuclear factor 4 alpha	cellular signal transduction/structural	A0A804HIR4	https://www.uniprot.org/uniprotkb/A0A804HIR4/entry	A0A804HIR4_HUMAN	Hepatocyte nuclear factor 4 alpha	34	HNF4A	Homo sapiens (Human)	150	9606		1	HNF4A	DNA-binding transcription factor activity [GO:0003700]; sequence-specific DNA binding [GO:0043565]; zinc ion binding [GO:0008270]
Hepatocyte nuclear factor 4 alpha	cellular signal transduction/structural	A0A804HJ81	https://www.uniprot.org/uniprotkb/A0A804HJ81/entry	A0A804HJ81_HUMAN	Hepatocyte nuclear factor 4 alpha	34	HNF4A	Homo sapiens (Human)	93	9606		1	HNF4A	DNA-binding transcription factor activity [GO:0003700]; sequence-specific DNA binding [GO:0043565]; zinc ion binding [GO:0008270]
Hepatocyte nuclear factor 4 alpha	cellular signal transduction/structural	A0A804HJL7	https://www.uniprot.org/uniprotkb/A0A804HJL7/entry	A0A804HJL7_HUMAN	Hepatocyte nuclear factor 4 alpha	34	HNF4A	Homo sapiens (Human)	141	9606		1	HNF4A	DNA-binding transcription factor activity [GO:0003700]; sequence-specific DNA binding [GO:0043565]; zinc ion binding [GO:0008270]
Hepatocyte nuclear factor 4 gamma	cellular signal transduction/structural	A0A6E1WB48	https://www.uniprot.org/uniprotkb/A0A6E1WB48/entry	A0A6E1WB48_HUMAN	Hepatocyte nuclear factor 4 gamma	34	HNF4G	Homo sapiens (Human)	455	9606		3	HNF4G	DNA-binding transcription factor activity [GO:0003700]; sequence-specific DNA binding [GO:0043565]; zinc ion binding [GO:0008270]
Hepatocyte nuclear factor 4 gamma	cellular signal transduction/structural	F1D8Q4	https://www.uniprot.org/uniprotkb/F1D8Q4/entry	F1D8Q4_HUMAN	Hepatocyte nuclear factor 4 gamma	34	NR2A2	Homo sapiens (Human)	445	9606		2	NR2A2	DNA-binding transcription factor activity [GO:0003700]; sequence-specific DNA binding [GO:0043565]; zinc ion binding [GO:0008270]
Hepatocyte nuclear factor 4-alpha	cellular signal transduction/structural	P41235	https://www.uniprot.org/uniprotkb/P41235/entry	HNF4A_HUMAN	Hepatocyte nuclear factor 4-alpha (HNF-4-alpha) (Nuclear receptor subfamily 2 group A member 1) (Transcription factor 14) (TCF-14) (Transcription factor HNF-4)	35	HNF4A HNF4 NR2A1 TCF14	Homo sapiens (Human)	474	9606	FUNCTION: Transcriptional regulator which controls the expression of hepatic genes during the transition of endodermal cells to hepatic progenitor cells, facilitating the recruitment of RNA pol II to the promoters of target genes (PubMed:30597922). Activates the transcription of CYP2C38 (By similarity). Represses the CLOCK-BMAL1 transcriptional activity and is essential for circadian rhythm maint…	5	HNF4A	chromatin binding [GO:0003682]; DNA binding [GO:0003677]; DNA-binding transcription activator activity, RNA polymerase II-specific [GO:0001228]; DNA-binding transcription factor activity [GO:0003700]; DNA-binding transcription factor activity, RNA polymerase II-specific [GO:0000981]; fatty acid binding [GO:0005504]; nuclear receptor activity [GO:0004879]; protein homodimerization activity [GO:004…
Hepatocyte nuclear factor 4-gamma	cellular signal transduction/structural	Q14541	https://www.uniprot.org/uniprotkb/Q14541/entry	HNF4G_HUMAN	Hepatocyte nuclear factor 4-gamma (HNF-4-gamma) (Nuclear receptor subfamily 2 group A member 2)	35	HNF4G NR2A2	Homo sapiens (Human)	408	9606	FUNCTION: Transcription factor. Has a lower transcription activation potential than HNF4-alpha.	5	HNF4G	DNA-binding transcription activator activity, RNA polymerase II-specific [GO:0001228]; DNA-binding transcription factor activity [GO:0003700]; DNA-binding transcription factor activity, RNA polymerase II-specific [GO:0000981]; nuclear receptor activity [GO:0004879]; RNA polymerase II cis-regulatory region sequence-specific DNA binding [GO:0000978]; zinc ion binding [GO:0008270]
Hepatocyte nuclear factor 4, alpha	cellular signal transduction/structural	B6ZGT3	https://www.uniprot.org/uniprotkb/B6ZGT3/entry	B6ZGT3_HUMAN	Hepatocyte nuclear factor 4, alpha	35	NR2A1	Homo sapiens (Human)	465	9606		2	NR2A1	DNA-binding transcription factor activity [GO:0003700]; sequence-specific DNA binding [GO:0043565]; zinc ion binding [GO:0008270]
Hepatocyte nuclear factor 4, gamma	cellular signal transduction/structural	B6ZGT4	https://www.uniprot.org/uniprotkb/B6ZGT4/entry	B6ZGT4_HUMAN	Hepatocyte nuclear factor 4, gamma	35	NR2A3	Homo sapiens (Human)	408	9606		2	NR2A3	DNA-binding transcription factor activity [GO:0003700]; sequence-specific DNA binding [GO:0043565]; zinc ion binding [GO:0008270]
Hereditary hemochromatosis protein	cellular signal transduction/structural	Q30201	https://www.uniprot.org/uniprotkb/Q30201/entry	HFE_HUMAN	Hereditary hemochromatosis protein (HLA-H)	36	HFE HLAH	Homo sapiens (Human)	348	9606	FUNCTION: Binds to transferrin receptor (TFR) and reduces its affinity for iron-loaded transferrin. {ECO:0000269|PubMed:9465039}.	5	HFE	beta-2-microglobulin binding [GO:0030881]; co-receptor binding [GO:0039706]; signaling receptor binding [GO:0005102]; transferrin receptor binding [GO:1990459]
HERRB2	cellular signal transduction/structural	Q9HCB2	https://www.uniprot.org/uniprotkb/Q9HCB2/entry	Q9HCB2_HUMAN	HERRB2	7		Homo sapiens (Human)	262	9606		1		DNA-binding transcription factor activity [GO:0003700]; sequence-specific DNA binding [GO:0043565]; zinc ion binding [GO:0008270]
High affinity cAMP-specific and IBMX-insensitive 3',5'-cyclic phosphodiesterase 8B	cellular signal transduction/structural	O95263	https://www.uniprot.org/uniprotkb/O95263/entry	PDE8B_HUMAN	High affinity cAMP-specific and IBMX-insensitive 3',5'-cyclic phosphodiesterase 8B (HsPDE8B) (EC 3.1.4.53) (Cell proliferation-inducing gene 22 protein)	84	PDE8B PIG22	Homo sapiens (Human)	885	9606	FUNCTION: Hydrolyzes the second messenger cAMP, which is a key regulator of many important physiological processes. May be involved in specific signaling in the thyroid gland.	5	PDE8B	3',5'-cyclic-AMP phosphodiesterase activity [GO:0004115]; metal ion binding [GO:0046872]
High mobility group nucleosome-binding domain-containing protein 3	cellular signal transduction/structural	Q15651	https://www.uniprot.org/uniprotkb/Q15651/entry	HMGN3_HUMAN	High mobility group nucleosome-binding domain-containing protein 3 (Thyroid receptor-interacting protein 7) (TR-interacting protein 7) (TRIP-7)	68	HMGN3 TRIP7 PNAS-24	Homo sapiens (Human)	99	9606	FUNCTION: Binds to nucleosomes, regulating chromatin structure and consequently, chromatin-dependent processes such as transcription, DNA replication and DNA repair. Affects both insulin and glucagon levels and modulates the expression of pancreatic genes involved in insulin secretion. Regulates the expression of the glucose transporter SLC2A2 by binding specifically to its promoter region and re…	4	HMGN3	chromatin binding [GO:0003682]; nuclear thyroid hormone receptor binding [GO:0046966]; nucleosomal DNA binding [GO:0031492]
High mobility group protein B2	cellular signal transduction/structural	P26583	https://www.uniprot.org/uniprotkb/P26583/entry	HMGB2_HUMAN	High mobility group protein B2 (High mobility group protein 2) (HMG-2)	32	HMGB2 HMG2	Homo sapiens (Human)	209	9606	FUNCTION: Multifunctional protein with various roles in different cellular compartments. May act in a redox sensitive manner. In the nucleus is an abundant chromatin-associated non-histone protein involved in transcription, chromatin remodeling and V(D)J recombination and probably other processes. Binds DNA with a preference to non-canonical DNA structures such as single-stranded DNA. Can bent DN…	5	HMGB2	chemoattractant activity [GO:0042056]; cis-regulatory region sequence-specific DNA binding [GO:0000987]; damaged DNA binding [GO:0003684]; DNA binding [GO:0003677]; DNA binding, bending [GO:0008301]; DNA-binding transcription factor binding [GO:0140297]; double-stranded DNA binding [GO:0003690]; four-way junction DNA binding [GO:0000400]; non-sequence-specific DNA binding, bending [GO:0044378]; p…
Histone acetyltransferase KAT2B	cellular signal transduction/structural	Q92831	https://www.uniprot.org/uniprotkb/Q92831/entry	KAT2B_HUMAN	Histone acetyltransferase KAT2B (EC 2.3.1.48) (Histone acetyltransferase PCAF) (Histone acetylase PCAF) (Lysine acetyltransferase 2B) (P300/CBP-associated factor) (P/CAF) (Spermidine acetyltransferase KAT2B) (EC 2.3.1.57)	33	KAT2B PCAF	Homo sapiens (Human)	832	9606	FUNCTION: Functions as a histone acetyltransferase (HAT) to promote transcriptional activation (PubMed:8945521). Has significant histone acetyltransferase activity with core histones (H3 and H4), and also with nucleosome core particles (PubMed:8945521). Also acetylates non-histone proteins, such as ACLY, MAPRE1/EB1, PLK4, RRP9/U3-55K and TBX5 (PubMed:9707565, PubMed:10675335, PubMed:23001180, Pub…	5	KAT2B	acetyltransferase activity [GO:0016407]; chromatin binding [GO:0003682]; cyclin-dependent protein serine/threonine kinase inhibitor activity [GO:0004861]; diamine N-acetyltransferase activity [GO:0004145]; DNA-binding transcription factor binding [GO:0140297]; histone acetyltransferase activity [GO:0004402]; histone deacetylase binding [GO:0042826]; histone H3 acetyltransferase activity [GO:00104…
Histone acetyltransferase p300	cellular signal transduction/structural	Q09472	https://www.uniprot.org/uniprotkb/Q09472/entry	EP300_HUMAN	Histone acetyltransferase p300 (p300 HAT) (EC 2.3.1.48) (E1A-associated protein p300) (Histone butyryltransferase p300) (EC 2.3.1.-) (Histone crotonyltransferase p300) (EC 2.3.1.-) (Protein 2-hydroxyisobutyryltransferase p300) (EC 2.3.1.-) (Protein lactyltransferas p300) (EC 2.3.1.-) (Protein propionyltransferase p300) (EC 2.3.1.-)	32	EP300 P300	Homo sapiens (Human)	2414	9606	FUNCTION: Functions as histone acetyltransferase and regulates transcription via chromatin remodeling (PubMed:23415232, PubMed:23934153, PubMed:8945521). Acetylates all four core histones in nucleosomes. Histone acetylation gives an epigenetic tag for transcriptional activation (PubMed:23415232, PubMed:23934153, PubMed:8945521). Mediates cAMP-gene regulation by binding specifically to phosphoryla…	5	EP300	acetyltransferase activity [GO:0016407]; acyltransferase activity [GO:0016746]; beta-catenin binding [GO:0008013]; chromatin binding [GO:0003682]; chromatin DNA binding [GO:0031490]; damaged DNA binding [GO:0003684]; DNA binding [GO:0003677]; DNA-binding transcription factor binding [GO:0140297]; enzyme activator activity [GO:0008047]; enzyme inhibitor activity [GO:0004857]; histone acetyltransfe…
Histone deacetylase	cellular signal transduction/structural	A0A7I2SVS4	https://www.uniprot.org/uniprotkb/A0A7I2SVS4/entry	A0A7I2SVS4_HUMAN	Histone deacetylase (EC 3.5.1.98)	21	HDAC4	Homo sapiens (Human)	1089	9606	FUNCTION: Responsible for the deacetylation of lysine residues on the N-terminal part of the core histones (H2A, H2B, H3 and H4). Histone deacetylation gives a tag for epigenetic repression and plays an important role in transcriptional regulation, cell cycle progression and developmental events. {ECO:0000256|PIRNR:PIRNR037911}.	5	HDAC4	DNA binding [GO:0003677]; DNA-binding transcription factor binding [GO:0140297]; histone deacetylase activity [GO:0004407]; metal ion binding [GO:0046872]; promoter-specific chromatin binding [GO:1990841]; protein kinase binding [GO:0019901]; transcription corepressor activity [GO:0003714]
Histone deacetylase 1	cellular signal transduction/structural	Q13547	https://www.uniprot.org/uniprotkb/Q13547/entry	HDAC1_HUMAN	Histone deacetylase 1 (HD1) (EC 3.5.1.98) (Protein deacetylase HDAC1) (EC 3.5.1.-) (Protein decrotonylase HDAC1) (EC 3.5.1.-)	23	HDAC1 RPD3L1	Homo sapiens (Human)	482	9606	FUNCTION: Histone deacetylase that catalyzes the deacetylation of lysine residues on the N-terminal part of the core histones (H2A, H2B, H3 and H4) (PubMed:16762839, PubMed:17704056, PubMed:28497810). Histone deacetylation gives a tag for epigenetic repression and plays an important role in transcriptional regulation, cell cycle progression and developmental events (PubMed:16762839, PubMed:177040…	5	HDAC1	core promoter sequence-specific DNA binding [GO:0001046]; DNA-binding transcription factor binding [GO:0140297]; E-box binding [GO:0070888]; enzyme binding [GO:0019899]; histone deacetylase activity [GO:0004407]; histone deacetylase binding [GO:0042826]; histone decrotonylase activity [GO:0160009]; Krueppel-associated box domain binding [GO:0035851]; NF-kappaB binding [GO:0051059]; p53 binding [G…
Histone deacetylase 2	cellular signal transduction/structural	Q92769	https://www.uniprot.org/uniprotkb/Q92769/entry	HDAC2_HUMAN	Histone deacetylase 2 (HD2) (EC 3.5.1.98) (Protein deacylase HDAC2) (EC 3.5.1.-)	23	HDAC2	Homo sapiens (Human)	488	9606	FUNCTION: Histone deacetylase that catalyzes the deacetylation of lysine residues on the N-terminal part of the core histones (H2A, H2B, H3 and H4) (PubMed:28497810). Histone deacetylation gives a tag for epigenetic repression and plays an important role in transcriptional regulation, cell cycle progression and developmental events (By similarity). Histone deacetylases act via the formation of la…	5	HDAC2	chromatin binding [GO:0003682]; enzyme binding [GO:0019899]; heat shock protein binding [GO:0031072]; histone deacetylase activity [GO:0004407]; histone deacetylase binding [GO:0042826]; histone decrotonylase activity [GO:0160009]; NF-kappaB binding [GO:0051059]; promoter-specific chromatin binding [GO:1990841]; protein de-2-hydroxyisobutyrylase activity [GO:0160010]; protein lysine deacetylase a…
Histone deacetylase 3	cellular signal transduction/structural	O15379	https://www.uniprot.org/uniprotkb/O15379/entry	HDAC3_HUMAN	Histone deacetylase 3 (HD3) (EC 3.5.1.98) (Protein deacetylase HDAC3) (EC 3.5.1.-) (Protein deacylase HDAC3) (EC 3.5.1.-) (RPD3-2) (SMAP45)	23	HDAC3	Homo sapiens (Human)	428	9606	FUNCTION: Histone deacetylase that catalyzes the deacetylation of lysine residues on the N-terminal part of the core histones (H2A, H2B, H3 and H4), and some other non-histone substrates (PubMed:23911289, PubMed:21030595, PubMed:21444723, PubMed:25301942, PubMed:28497810, PubMed:28167758). Histone deacetylation gives a tag for epigenetic repression and plays an important role in transcriptional r…	5	HDAC3	chromatin binding [GO:0003682]; chromatin DNA binding [GO:0031490]; cyclin binding [GO:0030332]; DNA-binding transcription factor binding [GO:0140297]; enzyme binding [GO:0019899]; enzyme inhibitor activity [GO:0004857]; histone deacetylase activity [GO:0004407]; histone deacetylase binding [GO:0042826]; histone decrotonylase activity [GO:0160009]; molecular function inhibitor activity [GO:014067…
Histone deacetylase 6	cellular signal transduction/structural	Q9UBN7	https://www.uniprot.org/uniprotkb/Q9UBN7/entry	HDAC6_HUMAN	Histone deacetylase 6 (HD6) (EC 3.5.1.98) (Tubulin-lysine deacetylase HDAC6) (EC 3.5.1.-)	23	HDAC6 KIAA0901 JM21	Homo sapiens (Human)	1215	9606	FUNCTION: Responsible for the deacetylation of lysine residues on the N-terminal part of the core histones (H2A, H2B, H3 and H4) (PubMed:10220385). Histone deacetylation gives a tag for epigenetic repression and plays an important role in transcriptional regulation, cell cycle progression and developmental events (PubMed:10220385). Histone deacetylases act via the formation of large multiprotein …	5	HDAC6	actin binding [GO:0003779]; alpha-tubulin binding [GO:0043014]; beta-catenin binding [GO:0008013]; beta-tubulin binding [GO:0048487]; dynein complex binding [GO:0070840]; enzyme binding [GO:0019899]; histone deacetylase activity [GO:0004407]; histone deacetylase binding [GO:0042826]; Hsp90 protein binding [GO:0051879]; microtubule binding [GO:0008017]; misfolded protein binding [GO:0051787]; poly…
Histone deacetylase 6, isoform CRA_c	cellular signal transduction/structural	A0A024QZ26	https://www.uniprot.org/uniprotkb/A0A024QZ26/entry	A0A024QZ26_HUMAN	Histone deacetylase 6, isoform CRA_c	37	HDAC6 hCG_19817	Homo sapiens (Human)	1215	9606		5	HDAC6	beta-tubulin binding [GO:0048487]; enzyme binding [GO:0019899]; histone deacetylase activity [GO:0004407]; microtubule binding [GO:0008017]; tau protein binding [GO:0048156]; tubulin deacetylase activity [GO:0042903]; ubiquitin binding [GO:0043130]; zinc ion binding [GO:0008270]
Histone H4	cellular signal transduction/structural	P62805	https://www.uniprot.org/uniprotkb/P62805/entry	H4_HUMAN	Histone H4	11	H4C1 H4/A H4FA HIST1H4A; H4C2 H4/I H4FI HIST1H4B; H4C3 H4/G H4FG HIST1H4C; H4C4 H4/B H4FB HIST1H4D; H4C5 H4/J H4FJ HIST1H4E; H4C6 H4/C H4FC HIST1H4F; H4C8 H4/H H4FH HIST1H4H; H4C9 H4/M H4FM HIST1H4I; H4C11 H4/E H4FE HIST1H4J; H4C12 H4/D H4FD HIST1H4K; H4C13 H4/K H4FK HIST1H4L; H4C14 H4/N H4F2 H4FN HIST2H4 HIST2H4A; H4C15 H4/O H4FO HIST2H4B; H4C16 H4-16 HIST4H4	Homo sapiens (Human)	103	9606	FUNCTION: Core component of nucleosome. Nucleosomes wrap and compact DNA into chromatin, limiting DNA accessibility to the cellular machineries which require DNA as a template. Histones thereby play a central role in transcription regulation, DNA repair, DNA replication and chromosomal stability. DNA accessibility is regulated via a complex set of post-translational modifications of histones, als…	5	H4C1; H4C2; H4C3; H4C4; H4C5; H4C6; H4C8; H4C9; H4C11; H4C12; H4C13; H4C14; H4C15; H4C16	DNA binding [GO:0003677]; protein heterodimerization activity [GO:0046982]; RNA binding [GO:0003723]; structural constituent of chromatin [GO:0030527]
Histone-arginine methyltransferase CARM1	cellular signal transduction/structural	Q86X55	https://www.uniprot.org/uniprotkb/Q86X55/entry	CARM1_HUMAN	Histone-arginine methyltransferase CARM1 (EC 2.1.1.319) (Coactivator-associated arginine methyltransferase 1) (Protein arginine N-methyltransferase 4)	42	CARM1 PRMT4	Homo sapiens (Human)	608	9606	FUNCTION: Methylates (mono- and asymmetric dimethylation) the guanidino nitrogens of arginyl residues in several proteins involved in DNA packaging, transcription regulation, pre-mRNA splicing, and mRNA stability (PubMed:12237300, PubMed:16497732, PubMed:19405910). Recruited to promoters upon gene activation together with histone acetyltransferases from EP300/P300 and p160 families, methylates hi…	5	CARM1	beta-catenin binding [GO:0008013]; DNA-binding transcription factor binding [GO:0140297]; histone arginine N-methyltransferase activity [GO:0008469]; histone H3R17 methyltransferase activity [GO:0035642]; histone H3R2 methyltransferase activity [GO:0070611]; histone methyltransferase activity [GO:0042054]; lysine-acetylated histone binding [GO:0070577]; nuclear receptor coactivator activity [GO:0…
Histone-binding protein RBBP7	cellular signal transduction/structural	Q16576	https://www.uniprot.org/uniprotkb/Q16576/entry	RBBP7_HUMAN	Histone-binding protein RBBP7 (Histone acetyltransferase type B subunit 2) (Nucleosome-remodeling factor subunit RBAP46) (Retinoblastoma-binding protein 7) (RBBP-7) (Retinoblastoma-binding protein p46)	31	RBBP7 RBAP46	Homo sapiens (Human)	425	9606	FUNCTION: Core histone-binding subunit that may target chromatin remodeling factors, histone acetyltransferases and histone deacetylases to their histone substrates in a manner that is regulated by nucleosomal DNA. Component of several complexes which regulate chromatin metabolism. These include the type B histone acetyltransferase (HAT) complex, which is required for chromatin assembly following…	5	RBBP7	histone binding [GO:0042393]; RNA binding [GO:0003723]
Histone-lysine N-methyltransferase, H3 lysine-36 specific	cellular signal transduction/structural	Q96L73	https://www.uniprot.org/uniprotkb/Q96L73/entry	NSD1_HUMAN	Histone-lysine N-methyltransferase, H3 lysine-36 specific (EC 2.1.1.357) (Androgen receptor coactivator 267 kDa protein) (Androgen receptor-associated protein of 267 kDa) (H3-K36-HMTase) (Lysine N-methyltransferase 3B) (Nuclear receptor-binding SET domain-containing protein 1) (NR-binding SET domain-containing protein)	59	NSD1 ARA267 KMT3B	Homo sapiens (Human)	2696	9606	FUNCTION: Histone methyltransferase that dimethylates Lys-36 of histone H3 (H3K36me2). Transcriptional intermediary factor capable of both negatively or positively influencing transcription, depending on the cellular context. {ECO:0000269|PubMed:21196496}.	5	NSD1	chromatin binding [GO:0003682]; histone H3K36 dimethyltransferase activity [GO:0140954]; histone H3K36 methyltransferase activity [GO:0046975]; histone H4K20 methyltransferase activity [GO:0042799]; nuclear androgen receptor binding [GO:0050681]; nuclear estrogen receptor binding [GO:0030331]; nuclear retinoic acid receptor binding [GO:0042974]; nuclear retinoid X receptor binding [GO:0046965]; n…
HNF4alpha10/11/12	cellular signal transduction/structural	B9VVT8	https://www.uniprot.org/uniprotkb/B9VVT8/entry	B9VVT8_HUMAN	HNF4alpha10/11/12 (Hepatocyte nuclear factor 4 alpha)	19	HNF4A HNF4alpha	Homo sapiens (Human)	103	9606		2	HNF4A	DNA-binding transcription factor activity [GO:0003700]; sequence-specific DNA binding [GO:0043565]; zinc ion binding [GO:0008270]
HNF4G protein	cellular signal transduction/structural	Q6FGL6	https://www.uniprot.org/uniprotkb/Q6FGL6/entry	Q6FGL6_HUMAN	HNF4G protein	14	HNF4G	Homo sapiens (Human)	408	9606		1	HNF4G	DNA-binding transcription factor activity [GO:0003700]; sequence-specific DNA binding [GO:0043565]; zinc ion binding [GO:0008270]
HNF4G protein	cellular signal transduction/structural	Q7Z5U9	https://www.uniprot.org/uniprotkb/Q7Z5U9/entry	Q7Z5U9_HUMAN	HNF4G protein	14	HNF4G	Homo sapiens (Human)	80	9606		1	HNF4G	DNA-binding transcription factor activity [GO:0003700]; sequence-specific DNA binding [GO:0043565]; zinc ion binding [GO:0008270]
Homeobox expressed in ES cells 1	cellular signal transduction/structural	Q9UBX0	https://www.uniprot.org/uniprotkb/Q9UBX0/entry	HESX1_HUMAN	Homeobox expressed in ES cells 1 (Homeobox protein ANF) (hAnf)	34	HESX1 HANF	Homo sapiens (Human)	185	9606	FUNCTION: Required for the normal development of the forebrain, eyes and other anterior structures such as the olfactory placodes and pituitary gland. Possible transcriptional repressor. Binds to the palindromic PIII sequence, 5'-AGCTTGAGTCTAATTGAATTAACTGTAC-3'. HESX1 and PROP1 bind as heterodimers on this palindromic site, and, in vitro, HESX1 can antagonize PROP1 activation. {ECO:0000250|UniPro…	5	HESX1	chromatin binding [GO:0003682]; DNA binding [GO:0003677]; DNA-binding transcription factor activity, RNA polymerase II-specific [GO:0000981]; DNA-binding transcription repressor activity, RNA polymerase II-specific [GO:0001227]; protein homodimerization activity [GO:0042803]; RNA polymerase II cis-regulatory region sequence-specific DNA binding [GO:0000978]; RNA polymerase II transcription regula…
Homeobox protein Nkx-2.1	cellular signal transduction/structural	P43699	https://www.uniprot.org/uniprotkb/P43699/entry	NKX21_HUMAN	Homeobox protein Nkx-2.1 (Homeobox protein NK-2 homolog A) (Thyroid nuclear factor 1) (Thyroid transcription factor 1) (TTF-1) (Thyroid-specific enhancer-binding protein) (T/EBP)	26	NKX2-1 NKX2A TITF1 TTF1	Homo sapiens (Human)	371	9606	FUNCTION: Transcription factor that binds and activates the promoter of thyroid specific genes such as thyroglobulin, thyroperoxidase, and thyrotropin receptor. Crucial in the maintenance of the thyroid differentiation phenotype. May play a role in lung development and surfactant homeostasis. Forms a regulatory loop with GRHL2 that coordinates lung epithelial cell morphogenesis and differentiatio…	5	NKX2-1	DNA binding [GO:0003677]; DNA-binding transcription factor activity [GO:0003700]; DNA-binding transcription factor activity, RNA polymerase II-specific [GO:0000981]; enzyme binding [GO:0019899]; intronic transcription regulatory region sequence-specific DNA binding [GO:0001161]; RNA polymerase II cis-regulatory region sequence-specific DNA binding [GO:0000978]; RNA polymerase II transcription reg…
Homeobox protein Nkx-2.5	cellular signal transduction/structural	P52952	https://www.uniprot.org/uniprotkb/P52952/entry	NKX25_HUMAN	Homeobox protein Nkx-2.5 (Cardiac-specific homeobox) (Homeobox protein CSX) (Homeobox protein NK-2 homolog E)	26	NKX2-5 CSX NKX2.5 NKX2E	Homo sapiens (Human)	324	9606	FUNCTION: Transcription factor required for the development of the heart and the spleen (PubMed:22560297). During heart development, acts as a transcriptional activator of NPPA/ANF in cooperation with GATA4 (By similarity). May cooperate with TBX2 to negatively modulate expression of NPPA/ANF in the atrioventricular canal (By similarity). Binds to the core DNA motif of NPPA promoter (PubMed:22849…	5	NKX2-5	chromatin binding [GO:0003682]; DNA binding [GO:0003677]; DNA-binding transcription activator activity [GO:0001216]; DNA-binding transcription activator activity, RNA polymerase II-specific [GO:0001228]; DNA-binding transcription factor activity [GO:0003700]; DNA-binding transcription factor activity, RNA polymerase II-specific [GO:0000981]; protein homodimerization activity [GO:0042803]; RNA pol…
Homeobox protein Nkx-3.1	cellular signal transduction/structural	Q99801	https://www.uniprot.org/uniprotkb/Q99801/entry	NKX31_HUMAN	Homeobox protein Nkx-3.1 (Homeobox protein NK-3 homolog A)	26	NKX3-1 NKX3.1 NKX3A	Homo sapiens (Human)	234	9606	FUNCTION: Transcription factor, which binds preferentially the consensus sequence 5'-TAAGT[AG]-3' and can behave as a transcriptional repressor. Plays an important role in normal prostate development, regulating proliferation of glandular epithelium and in the formation of ducts in prostate. Acts as a tumor suppressor controlling prostate carcinogenesis, as shown by the ability to inhibit prolife…	5	NKX3-1	cysteine-type endopeptidase activator activity involved in apoptotic process [GO:0008656]; DNA-binding transcription factor activity [GO:0003700]; DNA-binding transcription factor activity, RNA polymerase II-specific [GO:0000981]; DNA-binding transcription factor binding [GO:0140297]; histone deacetylase binding [GO:0042826]; MADS box domain binding [GO:0097162]; nuclear estrogen receptor binding…
Homeobox protein Nkx-6.1	cellular signal transduction/structural	P78426	https://www.uniprot.org/uniprotkb/P78426/entry	NKX61_HUMAN	Homeobox protein Nkx-6.1 (Homeobox protein NK-6 homolog A)	26	NKX6-1 NKX6A	Homo sapiens (Human)	367	9606	FUNCTION: Transcription factor which binds to specific A/T-rich DNA sequences in the promoter regions of a number of genes. Involved in the development of insulin-producing beta cells in the islets of Langerhans at the secondary transition (By similarity). Together with NKX2-2 and IRX3 acts to restrict the generation of motor neurons to the appropriate region of the neural tube. Belongs to the cl…	5	NKX6-1	chromatin binding [GO:0003682]; DNA-binding transcription factor activity, RNA polymerase II-specific [GO:0000981]; DNA-binding transcription repressor activity, RNA polymerase II-specific [GO:0001227]; RNA polymerase II cis-regulatory region sequence-specific DNA binding [GO:0000978]
Homeobox protein OTX2	cellular signal transduction/structural	P32243	https://www.uniprot.org/uniprotkb/P32243/entry	OTX2_HUMAN	Homeobox protein OTX2 (Orthodenticle homolog 2)	23	OTX2	Homo sapiens (Human)	289	9606	FUNCTION: Transcription factor probably involved in the development of the brain and the sense organs. Can bind to the bicoid/BCD target sequence (BTS): 5'-TCTAATCCC-3'. {ECO:0000269|PubMed:22715480}.	5	OTX2	DNA-binding transcription activator activity, RNA polymerase II-specific [GO:0001228]; DNA-binding transcription factor activity, RNA polymerase II-specific [GO:0000981]; eukaryotic initiation factor 4E binding [GO:0008190]; RNA polymerase II cis-regulatory region sequence-specific DNA binding [GO:0000978]; sequence-specific double-stranded DNA binding [GO:1990837]
Homeobox protein prophet of Pit-1	cellular signal transduction/structural	O75360	https://www.uniprot.org/uniprotkb/O75360/entry	PROP1_HUMAN	Homeobox protein prophet of Pit-1 (PROP-1) (Pituitary-specific homeodomain factor)	35	PROP1	Homo sapiens (Human)	226	9606	FUNCTION: Possibly involved in the ontogenesis of pituitary gonadotropes, as well as somatotropes, lactotropes and caudomedial thyrotropes.	5	PROP1	beta-catenin binding [GO:0008013]; chromatin binding [GO:0003682]; DNA-binding transcription activator activity, RNA polymerase II-specific [GO:0001228]; DNA-binding transcription factor activity, RNA polymerase II-specific [GO:0000981]; DNA-binding transcription repressor activity, RNA polymerase II-specific [GO:0001227]; RNA polymerase II cis-regulatory region sequence-specific DNA binding [GO:…
Homologous-pairing protein 2 homolog	cellular signal transduction/structural	Q9P2W1	https://www.uniprot.org/uniprotkb/Q9P2W1/entry	HOP2_HUMAN	Homologous-pairing protein 2 homolog (Nuclear receptor coactivator GT198) (PSMC3-interacting protein) (Proteasome 26S ATPase subunit 3-interacting protein) (Tat-binding protein 1-interacting protein) (TBP-1-interacting protein)	38	PSMC3IP HOP2 TBPIP	Homo sapiens (Human)	217	9606	FUNCTION: Plays an important role in meiotic recombination. Stimulates DMC1-mediated strand exchange required for pairing homologous chromosomes during meiosis. The complex PSMC3IP/MND1 binds DNA, stimulates the recombinase activity of DMC1 as well as DMC1 D-loop formation from double-strand DNA. This complex stabilizes presynaptic RAD51 and DMC1 filaments formed on single strand DNA to capture d…	5	PSMC3IP	double-stranded DNA binding [GO:0003690]; nuclear receptor coactivator activity [GO:0030374]; recombinase activator activity [GO:0120230]
Hormone-sensitive lipase	cellular signal transduction/structural	Q05469	https://www.uniprot.org/uniprotkb/Q05469/entry	LIPS_HUMAN	Hormone-sensitive lipase (HSL) (EC 3.1.1.79) (Monoacylglycerol lipase LIPE) (EC 3.1.1.23) (Retinyl ester hydrolase) (REH)	26	LIPE	Homo sapiens (Human)	1076	9606	FUNCTION: Lipase with broad substrate specificity, catalyzing the hydrolysis of triacylglycerols (TAGs), diacylglycerols (DAGs), monoacylglycerols (MAGs), cholesteryl esters and retinyl esters (PubMed:8812477, PubMed:15955102, PubMed:15716583, PubMed:19800417). Shows a preferential hydrolysis of DAGs over TAGs and MAGs and preferentially hydrolyzes the fatty acid (FA) esters at the sn-3 position …	5	LIPE	1,2-diacylglycerol acylhydrolase activity [GO:0102259]; 1,3-diacylglycerol acylhydrolase activity [GO:0102258]; acylglycerol lipase activity [GO:0047372]; all-trans-retinyl-palmitate hydrolase, all-trans-retinol forming activity [GO:0047376]; hormone-sensitive lipase activity [GO:0033878]; retinyl-palmitate esterase activity [GO:0050253]; sterol esterase activity [GO:0004771]; triglyceride lipase…
Hormone-sensitive lipase	cellular signal transduction/structural	A8K8W7	https://www.uniprot.org/uniprotkb/A8K8W7/entry	A8K8W7_HUMAN	Hormone-sensitive lipase (EC 3.1.1.23) (EC 3.1.1.79) (Monoacylglycerol lipase LIPE) (Retinyl ester hydrolase)	26		Homo sapiens (Human)	1076	9606		5		acylglycerol lipase activity [GO:0047372]; hormone-sensitive lipase activity [GO:0033878]
Host cell factor 1	cellular signal transduction/structural	P51610	https://www.uniprot.org/uniprotkb/P51610/entry	HCFC1_HUMAN	Host cell factor 1 (HCF) (HCF-1) (C1 factor) (CFF) (VCAF) (VP16 accessory protein) [Cleaved into: HCF N-terminal chain 1; HCF N-terminal chain 2; HCF N-terminal chain 3; HCF N-terminal chain 4; HCF N-terminal chain 5; HCF N-terminal chain 6; HCF C-terminal chain 1; HCF C-terminal chain 2; HCF C-terminal chain 3; HCF C-terminal chain 4; HCF C-terminal chain 5; HCF C-terminal chain 6]	20	HCFC1 HCF1 HFC1	Homo sapiens (Human)	2035	9606	FUNCTION: Transcriptional coregulator (By similarity). Involved in control of the cell cycle (PubMed:10629049, PubMed:10779346, PubMed:15190068, PubMed:16624878, PubMed:23629655). Also antagonizes transactivation by ZBTB17 and GABP2; represses ZBTB17 activation of the p15(INK4b) promoter and inhibits its ability to recruit p300 (PubMed:10675337, PubMed:12244100). Coactivator for EGR2 and GABP2 (P…	5	HCFC1	cadherin binding [GO:0045296]; chromatin binding [GO:0003682]; DNA-binding transcription factor binding [GO:0140297]; identical protein binding [GO:0042802]; protein-macromolecule adaptor activity [GO:0030674]; transcription coactivator activity [GO:0003713]
Humanin	cellular signal transduction/structural	Q8IVG9	https://www.uniprot.org/uniprotkb/Q8IVG9/entry	HUNIN_HUMAN	Humanin (Humanin mitochondrial) (HNM)	9	MT-RNR2 HN	Homo sapiens (Human)	24	9606	FUNCTION: Plays a role as a neuroprotective factor (PubMed:11371646, PubMed:11717357, PubMed:12860203, PubMed:19386761, PubMed:12787071, PubMed:12154011). Protects against neuronal cell death induced by multiple different familial Alzheimer disease genes and amyloid-beta proteins in Alzheimer disease (PubMed:11371646, PubMed:11717357, PubMed:12860203, PubMed:19386761, PubMed:12787071, PubMed:1215…	5	MT-RNR2	G protein-coupled receptor binding [GO:0001664]; identical protein binding [GO:0042802]; protein self-association [GO:0043621]; receptor antagonist activity [GO:0048019]; signaling receptor binding [GO:0005102]
Huntingtin-interacting protein 1	cellular signal transduction/structural	O00291	https://www.uniprot.org/uniprotkb/O00291/entry	HIP1_HUMAN	Huntingtin-interacting protein 1 (HIP-1) (Huntingtin-interacting protein I) (HIP-I)	34	HIP1	Homo sapiens (Human)	1037	9606	FUNCTION: Plays a role in clathrin-mediated endocytosis and trafficking (PubMed:11532990, PubMed:11577110, PubMed:11889126). Involved in regulating AMPA receptor trafficking in the central nervous system in an NMDA-dependent manner (By similarity). Regulates presynaptic nerve terminal activity (By similarity). Enhances androgen receptor (AR)-mediated transcription (PubMed:16027218). May act as a …	5	HIP1	actin filament binding [GO:0051015]; AP-2 adaptor complex binding [GO:0035612]; clathrin adaptor activity [GO:0035615]; clathrin binding [GO:0030276]; clathrin light chain binding [GO:0032051]; epidermal growth factor receptor binding [GO:0005154]; glutamate receptor binding [GO:0035254]; phosphatidylinositol binding [GO:0035091]; phosphatidylinositol-3,4-bisphosphate binding [GO:0043325]; phosph…
Hydroxymethylglutaryl-CoA synthase	cellular signal transduction/structural	A0A140VJL2	https://www.uniprot.org/uniprotkb/A0A140VJL2/entry	A0A140VJL2_HUMAN	Hydroxymethylglutaryl-CoA synthase (HMG-CoA synthase) (EC 2.3.3.10) (3-hydroxy-3-methylglutaryl coenzyme A synthase)	36		Homo sapiens (Human)	508	9606	FUNCTION: Catalyzes the condensation of acetyl-CoA with acetoacetyl-CoA to form HMG-CoA. {ECO:0000256|RuleBase:RU364071}.	5		hydroxymethylglutaryl-CoA synthase activity [GO:0004421]
Hydroxymethylglutaryl-CoA synthase, mitochondrial	cellular signal transduction/structural	P54868	https://www.uniprot.org/uniprotkb/P54868/entry	HMCS2_HUMAN	Hydroxymethylglutaryl-CoA synthase, mitochondrial (HMG-CoA synthase) (EC 2.3.3.10) (3-hydroxy-3-methylglutaryl coenzyme A synthase)	51	HMGCS2	Homo sapiens (Human)	508	9606	FUNCTION: Catalyzes the first irreversible step in ketogenesis, condensing acetyl-CoA to acetoacetyl-CoA to form HMG-CoA, which is converted by HMG-CoA reductase (HMGCR) into mevalonate. {ECO:0000269|PubMed:11228257, ECO:0000269|PubMed:23751782, ECO:0000269|PubMed:29597274}.	5	HMGCS2	hydroxymethylglutaryl-CoA synthase activity [GO:0004421]; identical protein binding [GO:0042802]
Hypoxia-inducible factor 1-alpha	cellular signal transduction/structural	Q16665	https://www.uniprot.org/uniprotkb/Q16665/entry	HIF1A_HUMAN	Hypoxia-inducible factor 1-alpha (HIF-1-alpha) (HIF1-alpha) (ARNT-interacting protein) (Basic-helix-loop-helix-PAS protein MOP1) (Class E basic helix-loop-helix protein 78) (bHLHe78) (Member of PAS protein 1) (PAS domain-containing protein 8)	34	HIF1A BHLHE78 MOP1 PASD8	Homo sapiens (Human)	826	9606	FUNCTION: Functions as a master transcriptional regulator of the adaptive response to hypoxia (PubMed:11292861, PubMed:11566883, PubMed:15465032, PubMed:16973622, PubMed:17610843, PubMed:18658046, PubMed:20624928, PubMed:22009797, PubMed:9887100, PubMed:30125331). Under hypoxic conditions, activates the transcription of over 40 genes, including erythropoietin, glucose transporters, glycolytic enz…	5	HIF1A	cis-regulatory region sequence-specific DNA binding [GO:0000987]; DNA-binding transcription activator activity [GO:0001216]; DNA-binding transcription activator activity, RNA polymerase II-specific [GO:0001228]; DNA-binding transcription factor activity [GO:0003700]; DNA-binding transcription factor activity, RNA polymerase II-specific [GO:0000981]; DNA-binding transcription repressor activity [G…
Immunoglobulin superfamily member 10	cellular signal transduction/structural	Q6WRI0	https://www.uniprot.org/uniprotkb/Q6WRI0/entry	IGS10_HUMAN	Immunoglobulin superfamily member 10 (IgSF10) (Calvaria mechanical force protein 608) (CMF608)	38	IGSF10 CMF608	Homo sapiens (Human)	2623	9606	FUNCTION: Involved in the control of early migration of neurons expressing gonadotropin-releasing hormone (GNRH neurons) (By similarity). May be involved in the maintenance of osteochondroprogenitor cells pool (By similarity). {ECO:0000250|UniProtKB:Q3V1M1, ECO:0000250|UniProtKB:Q6WRH9}.	5	IGSF10
Inositol polyphosphate 5-phosphatase K	cellular signal transduction/structural	Q9BT40	https://www.uniprot.org/uniprotkb/Q9BT40/entry	INP5K_HUMAN	Inositol polyphosphate 5-phosphatase K (EC 3.1.3.56) (Phosphatidylinositol-3,4,5-trisphosphate 5-phosphatase) (EC 3.1.3.86) (Phosphatidylinositol-4,5-bisphosphate 5-phosphatase) (EC 3.1.3.36) (Skeletal muscle and kidney-enriched inositol phosphatase)	40	INPP5K PPS SKIP	Homo sapiens (Human)	448	9606	FUNCTION: Inositol 5-phosphatase which acts on inositol 1,4,5-trisphosphate, inositol 1,3,4,5-tetrakisphosphate, phosphatidylinositol 4,5-bisphosphate and phosphatidylinositol 3,4,5-trisphosphate (PubMed:10753883, PubMed:16824732). Has 6-fold higher affinity for phosphatidylinositol 4,5-bisphosphate than for inositol 1,4,5-trisphosphate (PubMed:10753883). Negatively regulates assembly of the acti…	5	INPP5K	inositol bisphosphate phosphatase activity [GO:0016312]; inositol trisphosphate phosphatase activity [GO:0046030]; inositol-1,3,4,5-tetrakisphosphate 5-phosphatase activity [GO:0052659]; inositol-1,4,5-trisphosphate 5-phosphatase activity [GO:0052658]; inositol-polyphosphate 5-phosphatase activity [GO:0004445]; lipid phosphatase activity [GO:0042577]; phosphatidylinositol phosphate 5-phosphatase …
Insulin-degrading enzyme	cellular signal transduction/structural	P14735	https://www.uniprot.org/uniprotkb/P14735/entry	IDE_HUMAN	Insulin-degrading enzyme (EC 3.4.24.56) (Abeta-degrading protease) (Insulin protease) (Insulinase) (Insulysin)	26	IDE	Homo sapiens (Human)	1019	9606	FUNCTION: Plays a role in the cellular breakdown of insulin, APP peptides, IAPP peptides, natriuretic peptides, glucagon, bradykinin, kallidin, and other peptides, and thereby plays a role in intercellular peptide signaling (PubMed:2293021, PubMed:10684867, PubMed:26968463, PubMed:17051221, PubMed:17613531, PubMed:18986166, PubMed:19321446, PubMed:23922390, PubMed:24847884, PubMed:26394692, PubMe…	5	IDE	ATP binding [GO:0005524]; endopeptidase activity [GO:0004175]; identical protein binding [GO:0042802]; insulin binding [GO:0043559]; metalloendopeptidase activity [GO:0004222]; peptide binding [GO:0042277]; protein homodimerization activity [GO:0042803]; ubiquitin-dependent protein binding [GO:0140036]; virus receptor activity [GO:0001618]; zinc ion binding [GO:0008270]
Insulin-like growth factor-binding protein 2	cellular signal transduction/structural	P18065	https://www.uniprot.org/uniprotkb/P18065/entry	IBP2_HUMAN	Insulin-like growth factor-binding protein 2 (IBP-2) (IGF-binding protein 2) (IGFBP-2)	46	IGFBP2 BP2 IBP2	Homo sapiens (Human)	325	9606	FUNCTION: Inhibits IGF-mediated growth and developmental rates. IGF-binding proteins prolong the half-life of the IGFs and have been shown to either inhibit or stimulate the growth promoting effects of the IGFs on cell culture. They alter the interaction of IGFs with their cell surface receptors. {ECO:0000269|PubMed:19081843}.	5	IGFBP2	insulin-like growth factor I binding [GO:0031994]; insulin-like growth factor II binding [GO:0031995]; signaling receptor binding [GO:0005102]
Insulin-like growth factor-binding protein 3	cellular signal transduction/structural	P17936	https://www.uniprot.org/uniprotkb/P17936/entry	IBP3_HUMAN	Insulin-like growth factor-binding protein 3 (IBP-3) (IGF-binding protein 3) (IGFBP-3)	46	IGFBP3 IBP3	Homo sapiens (Human)	291	9606	FUNCTION: IGF-binding proteins prolong the half-life of the IGFs and have been shown to either inhibit or stimulate the growth promoting effects of the IGFs on cell culture. They alter the interaction of IGFs with their cell surface receptors. Also exhibits IGF-independent antiproliferative and apoptotic effects mediated by its receptor TMEM219/IGFBP-3R. Inhibits the positive effect of humanin on…	5	IGFBP3	fibronectin binding [GO:0001968]; insulin-like growth factor binding [GO:0005520]; insulin-like growth factor I binding [GO:0031994]; insulin-like growth factor II binding [GO:0031995]; metal ion binding [GO:0046872]; protein tyrosine phosphatase activator activity [GO:0008160]
Insulin-like growth factor-binding protein 5	cellular signal transduction/structural	P24593	https://www.uniprot.org/uniprotkb/P24593/entry	IBP5_HUMAN	Insulin-like growth factor-binding protein 5 (IBP-5) (IGF-binding protein 5) (IGFBP-5)	46	IGFBP5 IBP5	Homo sapiens (Human)	272	9606	FUNCTION: IGF-binding proteins prolong the half-life of the IGFs and have been shown to either inhibit or stimulate the growth promoting effects of the IGFs on cell culture. They alter the interaction of IGFs with their cell surface receptors.	5	IGFBP5	fibronectin binding [GO:0001968]; insulin-like growth factor I binding [GO:0031994]; insulin-like growth factor II binding [GO:0031995]
Insulin-like growth factor-binding protein 7	cellular signal transduction/structural	Q16270	https://www.uniprot.org/uniprotkb/Q16270/entry	IBP7_HUMAN	Insulin-like growth factor-binding protein 7 (IBP-7) (IGF-binding protein 7) (IGFBP-7) (IGFBP-rP1) (MAC25 protein) (PGI2-stimulating factor) (Prostacyclin-stimulating factor) (Tumor-derived adhesion factor) (TAF)	46	IGFBP7 MAC25 PSF	Homo sapiens (Human)	282	9606	FUNCTION: Binds IGF-I and IGF-II with a relatively low affinity. Stimulates prostacyclin (PGI2) production. Stimulates cell adhesion. {ECO:0000269|PubMed:8117260, ECO:0000269|PubMed:8939990}.	5	IGFBP7	insulin-like growth factor binding [GO:0005520]
Insulin-like growth factor-binding protein complex acid labile subunit	cellular signal transduction/structural	P35858	https://www.uniprot.org/uniprotkb/P35858/entry	ALS_HUMAN	Insulin-like growth factor-binding protein complex acid labile subunit (ALS)	72	IGFALS ALS	Homo sapiens (Human)	605	9606	FUNCTION: Involved in protein-protein interactions that result in protein complexes, receptor-ligand binding or cell adhesion.	5	IGFALS	insulin-like growth factor binding [GO:0005520]
Integrin alpha-2	cellular signal transduction/structural	P17301	https://www.uniprot.org/uniprotkb/P17301/entry	ITA2_HUMAN	Integrin alpha-2 (CD49 antigen-like family member B) (Collagen receptor) (Platelet membrane glycoprotein Ia) (GPIa) (VLA-2 subunit alpha) (CD antigen CD49b)	18	ITGA2 CD49B	Homo sapiens (Human)	1181	9606	FUNCTION: Integrin alpha-2/beta-1 is a receptor for laminin, collagen, collagen C-propeptides, fibronectin and E-cadherin. It recognizes the proline-hydroxylated sequence G-F-P-G-E-R in collagen. It is responsible for adhesion of platelets and other cells to collagens, modulation of collagen and collagenase gene expression, force generation and organization of newly synthesized extracellular matr…	5	ITGA2	amyloid-beta binding [GO:0001540]; collagen binding [GO:0005518]; collagen binding involved in cell-matrix adhesion [GO:0098639]; collagen receptor activity [GO:0038064]; heparan sulfate proteoglycan binding [GO:0043395]; integrin binding [GO:0005178]; laminin binding [GO:0043236]; metal ion binding [GO:0046872]; protein-containing complex binding [GO:0044877]; virus receptor activity [GO:0001618]
Iodothyronine deiodinase	cellular signal transduction/structural	A0A024R6J8	https://www.uniprot.org/uniprotkb/A0A024R6J8/entry	A0A024R6J8_HUMAN	Iodothyronine deiodinase	25	DIO2 hCG_20551	Homo sapiens (Human)	89	9606	FUNCTION: Responsible for the deiodination of T4 (3,5,3',5'-tetraiodothyronine). {ECO:0000256|RuleBase:RU000676}.	2	DIO2	thyroxine 5'-deiodinase activity [GO:0004800]
Iodothyronine deiodinase	cellular signal transduction/structural	A0A182DWI2	https://www.uniprot.org/uniprotkb/A0A182DWI2/entry	A0A182DWI2_HUMAN	Iodothyronine deiodinase	25	DIO1	Homo sapiens (Human)	184	9606	FUNCTION: Responsible for the deiodination of T4 (3,5,3',5'-tetraiodothyronine). {ECO:0000256|RuleBase:RU000676}.	2	DIO1	thyroxine 5'-deiodinase activity [GO:0004800]
Iodothyronine deiodinase	cellular signal transduction/structural	A8K415	https://www.uniprot.org/uniprotkb/A8K415/entry	A8K415_HUMAN	Iodothyronine deiodinase	25	DIO1 hCG_1790306	Homo sapiens (Human)	125	9606	FUNCTION: Responsible for the deiodination of T4 (3,5,3',5'-tetraiodothyronine). {ECO:0000256|RuleBase:RU000676}.	2	DIO1	thyroxine 5'-deiodinase activity [GO:0004800]
Iodothyronine deiodinase	cellular signal transduction/structural	A8K8E5	https://www.uniprot.org/uniprotkb/A8K8E5/entry	A8K8E5_HUMAN	Iodothyronine deiodinase	25		Homo sapiens (Human)	143	9606	FUNCTION: Responsible for the deiodination of T4 (3,5,3',5'-tetraiodothyronine). {ECO:0000256|RuleBase:RU000676}.	2		thyroxine 5'-deiodinase activity [GO:0004800]
Iodothyronine deiodinase	cellular signal transduction/structural	C6ZRC1	https://www.uniprot.org/uniprotkb/C6ZRC1/entry	C6ZRC1_HUMAN	Iodothyronine deiodinase	25		Homo sapiens (Human)	115	9606	FUNCTION: Responsible for the deiodination of T4 (3,5,3',5'-tetraiodothyronine). {ECO:0000256|RuleBase:RU000676}.	2		thyroxine 5'-deiodinase activity [GO:0004800]
Iodothyronine deiodinase	cellular signal transduction/structural	C6ZRC2	https://www.uniprot.org/uniprotkb/C6ZRC2/entry	C6ZRC2_HUMAN	Iodothyronine deiodinase	25	DIO1	Homo sapiens (Human)	117	9606	FUNCTION: Responsible for the deiodination of T4 (3,5,3',5'-tetraiodothyronine). {ECO:0000256|RuleBase:RU000676}.	2	DIO1	thyroxine 5'-deiodinase activity [GO:0004800]
Iodothyronine deiodinase	cellular signal transduction/structural	Q86TU3	https://www.uniprot.org/uniprotkb/Q86TU3/entry	Q86TU3_HUMAN	Iodothyronine deiodinase	25		Homo sapiens (Human)	169	9606	FUNCTION: Responsible for the deiodination of T4 (3,5,3',5'-tetraiodothyronine). {ECO:0000256|RuleBase:RU000676}.	2		thyroxine 5'-deiodinase activity [GO:0004800]
Iodothyronine deiodinase	cellular signal transduction/structural	Q9C0K2	https://www.uniprot.org/uniprotkb/Q9C0K2/entry	Q9C0K2_HUMAN	Iodothyronine deiodinase	25	DIO2	Homo sapiens (Human)	74	9606	FUNCTION: Responsible for the deiodination of T4 (3,5,3',5'-tetraiodothyronine). {ECO:0000256|RuleBase:RU000676}.	2	DIO2	thyroxine 5'-deiodinase activity [GO:0004800]
Iodothyronine deiodinase	cellular signal transduction/structural	A0A8V8TPY2	https://www.uniprot.org/uniprotkb/A0A8V8TPY2/entry	A0A8V8TPY2_HUMAN	Iodothyronine deiodinase	25	DIO3	Homo sapiens (Human)	131	9606	FUNCTION: Responsible for the deiodination of T4 (3,5,3',5'-tetraiodothyronine). {ECO:0000256|RuleBase:RU000676}.	1	DIO3	thyroxine 5'-deiodinase activity [GO:0004800]
Iodothyronine deiodinase	cellular signal transduction/structural	A8K845	https://www.uniprot.org/uniprotkb/A8K845/entry	A8K845_HUMAN	Iodothyronine deiodinase	25		Homo sapiens (Human)	132	9606	FUNCTION: Responsible for the deiodination of T4 (3,5,3',5'-tetraiodothyronine). {ECO:0000256|RuleBase:RU000676}.	1		thyroxine 5'-deiodinase activity [GO:0004800]
Iodothyronine deiodinase	cellular signal transduction/structural	F6RP93	https://www.uniprot.org/uniprotkb/F6RP93/entry	F6RP93_HUMAN	Iodothyronine deiodinase	25	DIO1 hCG_1790306	Homo sapiens (Human)	120	9606	FUNCTION: Responsible for the deiodination of T4 (3,5,3',5'-tetraiodothyronine). {ECO:0000256|RuleBase:RU000676}.	1	DIO1	thyroxine 5'-deiodinase activity [GO:0004800]
Iodothyronine deiodinase	cellular signal transduction/structural	Q6P525	https://www.uniprot.org/uniprotkb/Q6P525/entry	Q6P525_HUMAN	Iodothyronine deiodinase	25		Homo sapiens (Human)	132	9606	FUNCTION: Responsible for the deiodination of T4 (3,5,3',5'-tetraiodothyronine). {ECO:0000256|RuleBase:RU000676}.	1		thyroxine 5'-deiodinase activity [GO:0004800]
Iodothyronine deiodinase	cellular signal transduction/structural	Q9NZL0	https://www.uniprot.org/uniprotkb/Q9NZL0/entry	Q9NZL0_HUMAN	Iodothyronine deiodinase	25	DIO2	Homo sapiens (Human)	115	9606	FUNCTION: Responsible for the deiodination of T4 (3,5,3',5'-tetraiodothyronine). {ECO:0000256|RuleBase:RU000676}.	1	DIO2	thyroxine 5'-deiodinase activity [GO:0004800]
Iodotyrosine deiodinase 1	cellular signal transduction/structural	Q6PHW0	https://www.uniprot.org/uniprotkb/Q6PHW0/entry	IYD1_HUMAN	Iodotyrosine deiodinase 1 (IYD-1) (EC 1.21.1.1) (Iodotyrosine dehalogenase 1)	27	IYD C6orf71 DEHAL1	Homo sapiens (Human)	289	9606	FUNCTION: Catalyzes the dehalogenation of halotyrosines such as 3-bromo-L-tyrosine, 3-chloro-L-tyrosine, 3-iodo-L-tyrosine and 3,5-diiodo-L-tyrosine (PubMed:15289438, PubMed:18434651, PubMed:25395621, PubMed:28157283). During thyroid hormone biosynthesis, facilitates iodide salvage by catalysing the oxidative NADPH-dependent deiodination of the halogenated by-products of thyroid hormone productio…	5	IYD	FMN binding [GO:0010181]; iodotyrosine deiodinase activity [GO:0140616]; oxidoreductase activity [GO:0016491]
Isocitrate dehydrogenase [NADP]	cellular signal transduction/structural	A0A024R3Y6	https://www.uniprot.org/uniprotkb/A0A024R3Y6/entry	A0A024R3Y6_HUMAN	Isocitrate dehydrogenase [NADP] (EC 1.1.1.42)	33	IDH1 HEL-S-26 hCG_15937	Homo sapiens (Human)	414	9606		4	IDH1	isocitrate dehydrogenase (NADP+) activity [GO:0004450]; magnesium ion binding [GO:0000287]; NAD binding [GO:0051287]; NADP binding [GO:0050661]
Isocitrate dehydrogenase [NADP] cytoplasmic	cellular signal transduction/structural	O75874	https://www.uniprot.org/uniprotkb/O75874/entry	IDHC_HUMAN	Isocitrate dehydrogenase [NADP] cytoplasmic (IDH) (IDH1) (EC 1.1.1.42) (Cytosolic NADP-isocitrate dehydrogenase) (IDPc) (NADP(+)-specific ICDH) (Oxalosuccinate decarboxylase)	45	IDH1 PICD	Homo sapiens (Human)	414	9606	FUNCTION: Catalyzes the NADP(+)-dependent oxidative decarboxylation of isocitrate (D-threo-isocitrate) to 2-ketoglutarate (2-oxoglutarate), which is required by other enzymes such as the phytanoyl-CoA dioxygenase (PubMed:10521434, PubMed:19935646). Plays a critical role in the generation of NADPH, an important cofactor in many biosynthesis pathways (PubMed:10521434). May act as a corneal epitheli…	5	IDH1	cadherin binding [GO:0045296]; identical protein binding [GO:0042802]; isocitrate dehydrogenase (NADP+) activity [GO:0004450]; magnesium ion binding [GO:0000287]; NAD binding [GO:0051287]; NADP binding [GO:0050661]; protein homodimerization activity [GO:0042803]
Isoleucine--tRNA ligase, mitochondrial	cellular signal transduction/structural	Q9NSE4	https://www.uniprot.org/uniprotkb/Q9NSE4/entry	SYIM_HUMAN	Isoleucine--tRNA ligase, mitochondrial (EC 6.1.1.5) (Isoleucyl-tRNA synthetase) (IleRS)	40	IARS2	Homo sapiens (Human)	1012	9606		5	IARS2	aminoacyl-tRNA editing activity [GO:0002161]; ATP binding [GO:0005524]; isoleucine-tRNA ligase activity [GO:0004822]; tRNA binding [GO:0000049]
Junctional adhesion molecule B	cellular signal transduction/structural	P57087	https://www.uniprot.org/uniprotkb/P57087/entry	JAM2_HUMAN	Junctional adhesion molecule B (JAM-B) (Junctional adhesion molecule 2) (JAM-2) (Vascular endothelial junction-associated molecule) (VE-JAM) (CD antigen CD322)	32	JAM2 C21orf43 VEJAM UNQ219/PRO245	Homo sapiens (Human)	298	9606	FUNCTION: Junctional adhesion protein that mediates heterotypic cell-cell interactions with its cognate receptor JAM3 to regulate different cellular processes (PubMed:11590146, PubMed:11823489, PubMed:24357068). Plays a role in homing and mobilization of hematopoietic stem and progenitor cells within the bone marrow (PubMed:24357068). At the surface of bone marrow stromal cells, it contributes to…	5	JAM2	integrin binding [GO:0005178]
Kallikrein-14	cellular signal transduction/structural	Q9P0G3	https://www.uniprot.org/uniprotkb/Q9P0G3/entry	KLK14_HUMAN	Kallikrein-14 (hK14) (EC 3.4.21.-) (Kallikrein-like protein 6) (KLK-L6)	15	KLK14 KLKL6	Homo sapiens (Human)	267	9606	FUNCTION: Serine-type endopeptidase with a dual trypsin-like and chymotrypsin-like substrate specificity. May activate/inactivate the proteinase-activated receptors F2R, F2RL1 and F2RL3 and other kallikreins including KLK1, KLK3, KLK5 and KLK11. May function in seminal clot liquefaction through direct cleavage of the semenogelin SEMG1 and SEMG2 and activation of KLK3. May function through desmogl…	5	KLK14	serine-type endopeptidase activity [GO:0004252]
[truncated: 1,789 more rows]

## Sheet: HorDB_query
http://hordb.cpu-bioinfor.org/
https://pubmed.ncbi.nlm.nih.gov/35469024/
	Exclusion criterion	ID	Uniprot ID	Protein name	Gene name	Organism	Family	Expression	Organism	Sequence	Length	Propeptide	Signal peptide	Modification	Glycosylation	Mutagenesis	Function	Mechanism	Cross BBB	target	EC50	ED50	IC50	PDB_ID/AlphaFold_DB_ID
C-flanking peptide of NPY	degradation product	hor005673	P01303	C-flanking peptide of NPY	Human	Human	NPY family	NA	Human	SSPETLISDLLMRESTENVPRTRLEDPAMW	30	NA	MLGNKRLGLSGLTLALSLLVCLGALAEA	NA	NA	NA	NA	NA	NA	NA	NA	NA	NA	NA	NA
[truncated: 225 more rows]

## Sheet: Hormones_comprehensive
Hormone name	Serial	Hormone name	serial of additional hormones	min plasma concentration [pg/ml]	max plasma concentration [pg/ml]	mean [pg/ml]	total mass (male) [ug]	LOD [pg/ml]	Reference				ratio to respective unsulfated
[truncated: 195 more rows]
