# Supplementary material for: The total mass, copy number, and distribution of hormones in the human bloodstream
Source: PLoS Biol. 2026 Jun 22;24(6):e3003864. doi: 10.1371/journal.pbio.3003864 (PMC13349298; doi:10.1371/journal.pbio.3003864)
Supplement: S2 Data — Workbook used for affinity and bioavailability analyses, including the operational hormone–primary receptor mapping, curated Kd values, receptor-available fractions with sequestration mechanism labels, and circulating half-lives. Tabs: Readme; Master_table; Kd; Hormone_affinity_detailed; Bioavailability; Half_life; Copy_of_Hormone_abundance. (XLSX) [file pbio.3003864.s002.xlsx]

## Sheet: Readme
Section	Details
S2 Data title	S2 Data. Curated receptor affinity, bioavailability, and half-life annotations (Excel workbook).
Purpose	Hormone-level curation supporting the affinity, bioavailability, and half-life analyses (Figures 4–5 and Fig. S8).
What’s in scope	Endogenous human hormones prioritized for standardized, circulation-relevant annotation (primary receptor choice, Kd, receptor-available fraction, sequestration mechanism, half-life). Values are curated from public databases and primary literature; selection notes are retained where relevant.
Sequestration mechanism categories	no_sequestration: receptor-available fraction ~1; carrier_binding: reversible binding to carrier proteins; conjugation: reversible conjugation influencing availability; PTM/processing: activation or processing steps affecting receptor-active availability. Mechanism labels are used for Figure 5A and Fig. S8.
Sheet guide: Master_table	One-row-per-hormone summary used for analysis and plotting. Contains class, primary receptor assignment, selected Kd field, selected receptor-available fraction field (and mechanism), and selected half-life field, plus any analysis-ready flags/notes.
Sheet guide: Kd	Primary curated affinity values and sources. Includes assay/context notes where available and identifies the value carried into Master_table for the main mapping.
Sheet guide: Hormone_affinity_detailed	Expanded affinity curation (alternate receptors/values, condition notes, and rationale for the operational “primary receptor” and “Kd used” where applicable).
Sheet guide: Bioavailability	Curated receptor-available fraction values, supporting notes, and assigned sequestration mechanism category used for Figure 5A and Fig. S8.
Sheet guide: Half_life	Curated circulating half-life values[seconds] with supporting notes and source information where available.
Versioning	Last updated: Feb-14-2026
Units and conventions	Kd values are recorded in molar units (M) where possible; if source values are reported in nM/µM, they are converted to M in the curated fields. Half-life is in seconds, and in Master_table also converted to hours. Receptor-available fraction is unitless (0–1). “Primary receptor” refers to the operational mapping used for the cross-hormone scaling analysis.
Definition: primary receptor	The single cognate receptor used for the main hormone–receptor mapping in Figure 4. When multiple receptors exist, the operational choice is documented in Hormone_affinity_detailed.
Definition: receptor-available fraction	Estimated fraction of circulating hormone that is available for receptor engagement after accounting for reversible carrier binding and, where applicable, reservoir/activation steps captured in the curation.

## Sheet: Master_table
hormone_name	hormone_type	receptor_name	Reservoir mechanism (group)	Mw	Bioavailable fraction of total hormone	Bioavailable fraction of clinically assayed hormone	Abundance (males) [moles]	Molarity free fraction [M]	binding_affinity[M]	t 1/2 [sec]	t 1/2 [hours]
Dopamine	amine	Dopamine receptor 2	Conjugation	153	0.01	1	2.4e-10	8e-11	1.89e-09	738	0.21
Epinephrine	amine	alpha1D-adrenoreceptor	Conjugation	183	0.3	1	2.72e-10	9.05e-11	5.7e-08	541	0.15
Norepinephrine	amine	alpha1D-adrenoreceptor	Conjugation	169	0.3	1	4.07e-09	1.36e-09	4.4e-08	1980	0.55
AMH	glycoprotein	Anti-Müllerian hormone receptor type 2	No Sequestration	140000	0.1	0.03	5.46e-12	5.76e-14	3e-10	1788	0.5
Erythropoietin	glycoprotein	Erythropoietin receptor	No Sequestration	30400	1	1	4.57e-12	1.52e-12	1e-10	16424	4.56
FSH	glycoprotein	FSH receptor	No Sequestration	34000	1	1	1.98e-11	6.61e-12	1.7e-09	61200	17
hCG	glycoprotein	LHCGR (testicles)	No Sequestration	36500	1	1	N/A	N/A	1.64e-10	157813	44
Inhibin A	glycoprotein	Activin receptor type II ACTRII A/B	No Sequestration	32000	1	1	N/A	N/A	2.8e-10	10800	3
Inhibin B	glycoprotein	Activin receptor type II ACTRII A/B	No Sequestration	32000	1	1	1.26e-11	4.2e-12	1e-10	7637	2.12
LH	glycoprotein	LHCGR (testicles)	No Sequestration	33000	1	1	5.61e-11	1.87e-11	9.14e-10	39436	11
Thrombopoietin	glycoprotein	MPL	No Sequestration	70000	1	1	1.13e-12	3.76e-13	1.9e-10	86400	24
TSH	glycoprotein	TSH receptor	No Sequestration	28000	1	1	2.09e-11	6.98e-12	5e-10	6240	1.73
ACTH	peptide hormone	melanocortin 2 receptor (MC2R)	No Sequestration	4541	1	1	1.41e-11	4.69e-12	1.6e-09	1379	0.38
ADH	peptide hormone	Vasopressin receptor 1B; V1B	No Sequestration	1084	1	1	6.19e-12	2.06e-12	2.5e-10	1446	0.4
Adiponectin	peptide hormone	Adiponectin receptor 2- AdipoR2	No Sequestration	28000	1	1	1.09e-06	3.64e-07	4.91e-08	9000	2.5
BNP	peptide hormone	NPR-A	No Sequestration	36700	1	1	3.41e-13	1.14e-13	1.82e-10	1018	0.28
Calcitonin	peptide hormone	calcitonin receptor (CTR).	No Sequestration	3418	1	1	1.66e-12	5.53e-13	4.6e-09	2268	0.63
FGF-23	peptide hormone	FGFR1c + α-Klotho complex	No Sequestration	27954	1	1	1.3e-12	4.34e-13	1.4e-08	3099	0.86
GHRH	peptide hormone	GHRH receptor	No Sequestration	5200	1	1	5.48e-12	1.83e-12	3e-10	2340	0.65
Glucagon	peptide hormone	Glucagon receptor GCGR	No Sequestration	3483	1	1	9.45e-12	3.15e-12	2.5e-09	396	0.11
GnRH	peptide hormone	GnRHR	No Sequestration	1302	1	1	1.31e-11	4.35e-12	4.8e-09	1086	0.3
Insulin	peptide hormone	Insulin receptor	No Sequestration	5808	1	1	4.41e-11	1.47e-11	5e-10	486	0.14
Pancreatic polypeptide	peptide hormone	NPY4R	No Sequestration	4200	1	1	2.67e-11	8.89e-12	6.4e-11	336	0.09
PTH	peptide hormone	PTH1 receptor	No Sequestration	9425	1	1	9.94e-12	3.31e-12	1e-09	144	0.04
Renin	peptide hormone	Prorenin receptor PRR	No Sequestration	37000	1	1	8.35e-13	2.78e-13	5e-09	16800	4.67
Somatostatin	peptide hormone	SSTR4	No Sequestration	1638	1	1	8.67e-12	2.89e-12	5.3e-10	163	0.05
TRH	peptide hormone	TRHR1	No Sequestration	364	1	1	4.75e-10	1.58e-10	1.5e-08	390	0.11
VIP	peptide hormone	VIP receptor VPAC1/2	No Sequestration	1269	1	1	2.88e-11	9.59e-12	8.46e-10	63	0.02
Serotonin	amine	5-HT1D	Platelet Binding	176	0.01	0.01	1.83e-08	6.1e-11	2.46e-08	432000	120
Melatonin	amine	MT1	Protein Binding	232	0.2	0.2	8.19e-10	6.69e-11	4.57e-10	2844	0.79
T3	amine	TR (A/B)	Protein Binding	651	0.003	0.003	5.57e-09	5.57e-12	1.2e-10	86400	24
T4	amine	TR (A/B)	Protein Binding	777	0.0003	0.0003	2.68e-07	2.68e-11	8e-10	534714	149
Angiotensin 2	peptide hormone	angiotensin II type 2 receptor AT2	No Sequestration	1046	1	1	7.03e-11	2.34e-11	2e-10	99360	28
CRH	peptide hormone	corticotropin-releasing hormone receptor type 1 ; CRHR1	Protein Binding	4757	0.1	0.1	4.71e-12	1.57e-13	1.45e-09	2225	0.62
GH	peptide hormone	Growth hormone receptor; GHR	Protein Binding	22129	0.5	0.5	1.33e-11	2.22e-12	3.8e-09	1034	0.29
IGF-1	peptide hormone	IGF1 receptor	Protein Binding	7649	0.01	0.01	5.92e-08	2.79e-10	1.6e-10	54000	15
IGF-2	peptide hormone	IGF2 receptor	Protein Binding	7527	0.002	0.002	2.26e-07	1.51e-10	1e-09	48299	13
Leptin	peptide hormone	Leptin receptor	Protein Binding	16000	0.5	0.5	2.37e-10	3.87e-11	6.46e-11	1494	0.42
11-deoxycorticosterone (DOC)	steroid	Mineralocorticoid receptor	Protein Binding	330	0.1	0.05	2.23e-10	3.71e-12	5e-12	4200	1.17
11-deoxycortisol	steroid	Glucocorticoid receptor	Protein Binding	347	0.1	0.05	3.78e-09	6.29e-11	N/A	2520	0.7
17-OH Progesterone	steroid	Glucocorticoid receptor	Protein Binding	330	0.1	0.07	1.91e-09	4.49e-11	3.6e-07	673920	187
Aldosterone	steroid	mineralocorticoid receptor MR	Protein Binding	360	0.4	0.4	3.25e-10	4.53e-11	9e-11	2100	0.58
Androstenedione	steroid	Androgen receptor (NR3C4)	Protein Binding	286	0.02	0.02	8.11e-09	5.41e-11	8.58e-07	48	0.01
Calcidiol	steroid	vitamin D receptor (VDR).	Protein Binding	401	0.0003	0.0003	2.37e-07	2.37e-11	3.22e-07	1304640	362
Calcitriol	steroid	vitamin D receptor (VDR).	Protein Binding	417	0.004	0.004	3.26e-10	4.35e-13	2e-10	50912	14.1
Corticosterone	steroid	Glucocorticoid receptor GR	Protein Binding	347	0.1	0.07	2.49e-08	5.86e-10	5e-09	4572	1.27
Cortisol	steroid	CR	Protein Binding	362	0.06	0.06	4.39e-07	9.26e-09	1.5e-08	6126	1.7
DHEA	steroid	Androgen receptor	Protein Binding	288	0.1	0.1	3.35e-08	1.58e-09	1.2e-06	1406	0.39
DHEAS	steroid	Sigma-1 receptor	Protein Binding	369	0.03	0.03	2.25e-05	2.37e-07	1.8e-05	19718	5.48
DHT	steroid	Androgen receptor (NR3C4)	Protein Binding	290	0.01	0.01	3.38e-09	1.59e-11	1.49e-08	2051	0.57
Estradiol	steroid	Estrogen receptor beta	Protein Binding	272	0.02	0.02	2.21e-10	1.47e-12	4e-10	1647	0.46
Estriol	steroid	Estrogen receptor beta	Protein Binding	288	0.01	0.01	2.54e-10	1.2e-12	5.6e-09	1273	0.35
Estrone	steroid	Estrogen receptor alpha	Protein Binding	270	0.02	0.02	2.72e-10	1.57e-12	8e-09	4200	1.17
Pregnenolone	steroid	Pregnane X receptor	Protein Binding	317	0.02	0.02	8.55e-09	6.37e-11	N/A	5880	1.63
Progesterone	steroid	nuclear progesterone receptor PRA/B	Protein Binding	315	0.04	0.04	6.38e-10	8.51e-12	8e-10	780	0.22
Testosterone	steroid	Androgen receptor (NR3C4)	Protein Binding	288	0.02	0.02	4.97e-08	3.31e-10	1.07e-08	1080	0.3
CCK	peptide hormone	CCKBR	PTM	12669	0.9	0.9	4.74e-13	1.5e-13	1.1e-10	198	0.06
Gastrin	peptide hormone	CCKBR	PTM	3980	1	1	1.19e-11	3.97e-12	1.5e-10	414	0.12
Ghrelin	peptide hormone	ghrelin receptor GHR	PTM	3371	0.1	0.1	5.37e-10	2.53e-11	4e-10	649	0.18
Osteocalcin	peptide hormone	GPRC6A	PTM	5800	0.5	0.5	1.01e-08	1.64e-09	N/A	10800	3
Prolactin	peptide hormone	Prolactin receptor	PTM	23000	0.9	0.9	1.02e-09	2.96e-10	9.1e-09	2220	0.62

## Sheet: Kd
hormone_name	receptor_name	intermediates	binding_affinity[M]	affinity_type	PMID1	PMID2	Comment
11-deoxycorticosterone (DOC)	Mineralocorticoid receptor	1	5e-12	Ki	8282004		Annotated as <0.01nM
11-deoxycortisol	Glucocorticoid receptor	1	N/A	Kd			Kd/Ki not determined yet
17-OH Progesterone	Glucocorticoid receptor	1	3.6e-07	Kd	18060946		rabbit
ACTH	melanocortin 2 receptor (MC2R)		1.6e-09	Kd	3001124		Native human adrenal tissue
ADH	Vasopressin receptor 1B; V1B		2.5e-10	Kd	9884074
Adiponectin	Adiponectin receptor 2- AdipoR2		4.91e-08	Kd	12802337		mouse C2C12 myocytes, full length hexamer
Aldosterone	mineralocorticoid receptor MR		9e-11	Ki	8282004
AMH	Anti-Müllerian hormone receptor type 2		3e-10	Kd	34801555		for the procomplex form (c-AMH), which is the primary circulating form in females,
Androstenedione	Androgen receptor (NR3C4)	1	8.576e-07	Ki	14565775		From IC₅₀ using K_D(R1881)=2.03 nM and [³H]R1881=1 nM (single-site competitive assay).
Angiotensin 2	angiotensin II type 2 receptor AT2		2e-10	Ki	15537355
BNP	NPR-A		1.82e-10	Kd	10391120		Porcine BNP, rat medulla receptor (no human data for Kd)
Calcidiol	vitamin D receptor (VDR)	1	3.22e-07	Kd	11478779
Calcitonin	calcitonin receptor (CTR)		4.6e-09	Kd	1331173		Human ovarian carcinima cell line
Calcitriol	vitamin D receptor (VDR).		2e-10	Kd	6255007	2995009	PMID 6255007: human fibroblasts but the same value is also the geomean of all 4 human tissue	PMID 2995009: pig kidney celll line,
CCK	CCKBR		1.1e-10	Kd	8942742		CCK-8
Corticosterone	Glucocorticoid receptor GR	1	5e-09	Kd	2998738		rat brain
Cortisol, free	Glucocorticoid receptor GR		1.5e-08	Kd	8282004
CRH	corticotropin-releasing hormone receptor type 1 ; CRHR1		1.45e-09	Kd	2839535		CRH is a poor ligand for CRHR2
DHEA	Androgen receptor	1	1.2e-06	Ki	15994348
DHEAS	Sigma-1 receptor	1	1.8e-05	Kd	38965213		The sigma-1 receptor is the leading primary receptor for DHEAS because it features an evolved, highly conserved structural "lock" (E169/E172) specifically for the DHEAS sulfate group and uniquely mediates the hormone's signature cognitive and neuro-excitatory effects.
DHT	Androgen receptor (NR3C4)		1.49e-08	Ki	14565775		From IC₅₀ using K_D(R1881)=2.03 nM and [³H]R1881=1 nM (single-site competitive assay).
Dopamine	Dopamine receptor 2		1.89e-09	Ki	8893836		Rat ant. pituitary
Epinephrine	alpha1D-adrenoreceptor		5.7e-08	Ki	7651358
Erythropoietin	Erythropoietin receptor		1e-10	Kd	1646044
Estradiol, free	Estrogen receptor beta		4e-10	Kd	9048584		rat
Estriol	Estrogen receptor beta		5.6e-09	Kd	12077320
Estrone	Estrogen receptor alpha		8e-09	Kd	12077320
FGF-23	FGFR1c + α-Klotho complex		1.4e-08	Kג	33257569
FSH	FSH receptor		1.7e-09	Kd	1322283
Gastrin	CCKBR		1.5e-10	Kd	8942742		Gastrin-17
GH	Growth hormone receptor; GHR		3.8e-09	Kd	15563602
Ghrelin	ghrelin receptor GHR		4e-10	Kd	11314756	11522606		in brain, LV
GHRH	GHRH receptor		3e-10	Kd	2836473
GLP-1	GLP-1 receptor		5e-10	Kd	8405712	15528268
Glucagon	Glucagon receptor GCGR		2.5e-09	Kd	2982913		Healthy adult liver
GnRH	GnRHR		4.8e-09	Kd	2997260		Human anterior pituitary (post-mortem) membranes; single high-affinity site; native GnRH Kd reported alongside analogs.
hCG	LHCGR (testicles)		1.64e-10		6286507		testicles of male prostate cancer patients
IGF-1	IGF1 receptor		1.6e-10	Kd	1655782		bone/muscle
IGF-2	IGF2 receptor		1e-09	Kd	32877466	2967821
Inhibin A	Activin receptor type II ACTRII A/B		2.8e-10	Kd	9886800		Ovine pituitary
Inhibin B	Activin receptor type II ACTRII A/B		1e-10	Kd	17272393		Displacement assay: IC₅₀ ~40 pM for betaglycan binding. Likely Kd in 0.1 nM range; requires co-receptor.
Insulin	Insulin receptor		5e-10	Kd	3553221	6324781	PMID 3553221: human skeletal muscle; PMID 6324781 in liver Kd=1.4 nM
Leptin	Leptin receptor		6.45655e-11	Kd	24743494
Melatonin	MT1		4.57e-10	Ki	19193159
Norepinephrin	alpha1D-adrenoreceptor		4.4e-08	Ki	7651358
Osteocalcin	GPRC6A		N/A	N/A			Kd/Ki not determined yet
Pancreatic polypeptide	NPY4R		6.4e-11	Kd	8700103
Pregnenolone	Pregnane X receptor		N/A	N/A	9489701		No Ki/Kd data is deteremined. EC50 for PXR is at the 10uM range, from that functional assay affinity data cannot be extrapolated
Progesterone	nuclear progesterone receptor PRA/B		8e-10	Kd	6684667
Prolactin	Prolactin receptor		9.1e-09	Kd	4362846
PTH	PTH1 receptor		1e-09	Ki	1852088		PTH(1-34), human kidney
Renin	Prorenin receptor PRR		5e-09	Kd	12045255
Serotonin	5-HT1D		2.46e-08	Kd	9774213
Somatostatin	SSTR4		5.3e-10	Ki	7988476
T3, free	TR (A/B)		1.2e-10	Kd	12109914	30817817	https://www.ncbi.nlm.nih.gov/books/NBK285568/
T3, reverse	TR (A/B)		N/A	Kd	33040575		"≥200-fold weaker than T3"
T4, free	TR (A/B)		8e-10	Kd			https://www.ncbi.nlm.nih.gov/books/NBK285568/
Testosterone, free	Androgen receptor (NR3C4)		1.065e-08	Ki	14565775		From IC₅₀ using K_D(R1881)=2.03 nM and [³H]R1881=1 nM (single-site competitive assay).
Thrombopoietin	MPL		1.9e-10	Kd	9058709	9108396	PMID 9058709 is In platelets PMID9108396 in clones megakaryocites Kd=0.1-0.9nM
TRH	TRHR1		1.5e-08	Kd	23087672		Derived from IC50 for competition with [³H]MeTRH
TSH	TSH receptor		5e-10	Kd	218217	6259266	PMID 218217:Bovine TSH, human thyroid tissue, pH=7.4, high affinity sites
VIP	VIP receptor VPAC1/2		8.46e-10	Kd	3749029		Heart, high-affinity site
LH	LHCGR (corpus luteum)		9.14e-10	Kd	6260886		corpus luteum
LH	LHCGR (testicles)		1.64e-10	Kd	6286507		testicles of male prostate cancer patients

## Sheet: Hormone_affinity_detailed
hormone_id	hormone_name	receptor_name	primary_for_hormone	binding_affinity[M]	affinity_type	PMID1	PMID2	Comment
1	11-deoxycorticosterone (DOC)	Mineralocorticoid receptor MR	1	5e-12	Ki	8282004		Annotated as <0.01nM
1	11-deoxycorticosterone (DOC)	Glucocorticoid receptor GR	0	4e-08	Ki	8282004
2	11-deoxycortisol	Progesterone receptor	0	1.5e-07	Ki	18060946		Derived from IC50 by Cheng-Prusoff; rabbit
2	11-deoxycortisol	Glucocorticoid receptor GR	1	N/A	Kd
2	11-deoxycortisol	Mineralocorticoid receptor MR	0	N/A	Kd
3	17-OH Pregnenolone	Pregnane X receptor	0	N/A	Kd	9489701		No Ki/Kd data is steremined. EC50 for PXR is at the 5-20uM range, from that functional assay affinity data cannot be extrapolated
4	17-OH Progesterone	Mineralocorticoid receptor MR	0	5e-09	Kd	18060946		rabbit
4	17-OH Progesterone	Progesterone receptor	0	4.35e-08	Ki	18060946		Derived from IC50 by Cheng-Prusoff; rabbit
4	17-OH Progesterone	Glucocorticoid receptor GR	1	3.6e-07	Kd	18060946		rabbit
5	ACTH	melanocortin 2 receptor (MC2R)	1	1.6e-09	Kd	3001124		Native human adrenal tissue
6	ADH	Vasopressin receptor 1B; V1B	1	2.5e-10	Kd	9884074
6	ADH	Vasopressin receptor 1A; V1A	0	3.9e-10	Kd	9884074
6	ADH	Vasopressin receptor 2	0	4.4e-09	Kd	6295785	9884074	PMID:6295785: human renal medulla
7	Adiponectin	Adiponectin receptor 2- AdipoR2	1	4.91e-08	Kd	12802337		mouse C2C12 myocytes, full length hexamer
7	Adiponectin	Adiponectin receptor 1, AdipoR1	0	2.42e-06	Kd	12802337	39106421	mouse C2C12 myocytes, full length hexamer. ADIPR1 has high affinity to globular (trimeric) adiponectin
8	Aldosterone	Mineralocorticoid receptor MR	1	9e-11	Ki	8282004
8	AMH	Anti-Müllerian hormone receptor type 2	1	3e-10	Kd	34801555	39351532	for the procomplex form (c-AMH), which is the primary circulating form in females,
9	Androstenedione	Androgen receptor (NR3C4)	1	8.576e-07	Ki	14565775		From IC₅₀ using K_D(R1881)=2.03 nM and [³H]R1881=1 nM (single-site competitive assay).
10	Angiotensin 2	angiotensin II type 2 receptor AT2	1	2e-10	Ki	15537355
10	Angiotensin 2	angiotensin II type 1 receptor AT1	0	2e-09	Kd	8709104	23176210
11	BNP	NPR-A	1	1.82e-10	Kd	10391120		Porcine BNP, rat medulla receptor (no human data for Kd)
12	Calcidiol	vitamin D receptor (VDR).	1	3.22e-07	Kd	11478779	8948643
13	Calcitonin	calcitonin receptor (CTR).	1	4.6e-09	Kd	1331173		Human ovarian carcinima cell line
14	Calcitriol	vitamin D receptor (VDR).	1	2e-10	Kd	6255007	429514	PMID 6255007: human fibroblasts but the same value is also the geomean of all 4 human tissue
15	CCK	CCKBR	1	1.1e-10	Kd	8942742		CCK-8
15	CCK	CCKAR cholecystokinin receptor A	0	4.5e-09	Kd	8942742		CCK-8
16	Corticosterone	Mineralocorticoid receptor MR	0	5e-10	Kd	2998738		rat brain
16	Corticosterone	Glucocorticoid receptor GR	1	5e-09	Kd	2998738		rat brain
16	Corticosterone	Androgen receptor (NR3C4)	0	1.541e-05	Ki	14565775		From IC₅₀ using K_D(R1881)=2.03 nM and [³H]R1881=1 nM (single-site competitive assay).
17	Cortisol, free	Mineralocorticoid receptor MR	0	1.3e-10	Ki	8282004
17	Cortisol, free	Glucocorticoid receptor GR	1	1.5e-08	Kd	8282004
18	CRH	corticotropin-releasing hormone receptor type 1 ; CRHR1	1	1.45e-09	Kd	2839535	1649837	CRH is a poor ligand for CRHR2
19	DHEA	Androgen receptor	1	1.2e-06	Ki	15994348
20	DHEAS	Sigma-1 receptor	1	1.8e-05	Kd	38965213		The sigma-1 receptor is the leading primary receptor for DHEAS because it features an evolved, highly conserved structural "lock" (E169/E172) specifically for the DHEAS sulfate group and uniquely mediates the hormone's signature cognitive and neuro-excitatory effects.
20	DHEAS	GPCR (NYD) activating Gα11		5e-06	Functional estimate	26938869		Specific to DHEAS over DHEA:"Incubation of cells with DHEA under the same conditions as with DHEAS did not result in any phosphorylation of Erk1/2 above that observed in the untreated controls". Awaiting determination and characterization of the receptor.
21	DHT	Androgen receptor (NR3C4)	1	1.49e-08	Ki	14565775		From IC₅₀ using K_D(R1881)=2.03 nM and [³H]R1881=1 nM (single-site competitive assay).
22	Dopamine	Dopamine receptor 5	0	5.4e-10	Kd	1826762
22	Dopamine	Dopamine receptor 2	1	1.89e-09	Ki	8893836		Rat ant. pituitary
22	Dopamine	Dopamine receptor 3	0	1.32e-08	Ki	8893836
22	Dopamine	Dopamine receptor 1	0	2.28e-07	Kd	1826762		Human renal cortex
22	Dopamine	Dopamine receptor 4	0	3.94e-07	Kd	8200447
23	Epinephrine	alpha1D-adrenoreceptor	1	5.7e-08	Ki	7651358
23	Epinephrine	alpha1B-adrenoreceptor	0	2.9e-07	Ki	7651358
23	Epinephrine	alpha1A-adrenoreceptor	0	5e-07	Ki	7651358
23	Epinephrine	beta2-adrenoreceptor	0	7.41e-07	Kd	20590599
23	Epinephrine	alpha2A-adrenoreceptor	0	1.5e-06	Ki	9605427
23	Epinephrine	alpha2C-adrenoreceptor	0	1.7e-06	Ki	9605427
23	Epinephrine	alpha2B-adrenoreceptor	0	6.3e-06	Ki	9605427
23	Epinephrine	beta1-adrenoreceptor	0	7.08e-06	Kd	20590599
23	Epinephrine	beta3-adrenoreceptor	0	1.995e-05	Kd	20590599
24	Erythropoietin	Erythropoietin receptor	1	1e-10	Kd	1646044
25	Estradiol, free	Estrogen receptor beta	1	4e-10	Kd	9048584		rat
25	Estradiol, free	Estrogen receptor alpha	0	9e-10	Kd	12077320
26	Estriol	Estrogen receptor beta	1	5.6e-09	Kd	12077320
26	Estriol	Estrogen receptor alpha	0	1.8e-08	Kd	12077320
27	Estrone	Estrogen receptor alpha	1	8e-09	Kd	12077320
27	Estrone	Estrogen receptor beta	0	9e-09	Ki	28743541
28	FGF-23	FGFR1c + α-Klotho complex	1	1.4e-08	Kג	33257569
29	FSH	FSH receptor	1	1.7e-09	Kd	1322283
30	Gastrin	CCKBR	1	1.5e-10	Kd	8942742		Gastrin-17
31	GH	Growth hormone receptor; GHR	1	3.8e-09	Kd	15563602
32	Ghrelin	ghrelin receptor GHR	1	4e-10	Kd	11314756	11522606	in brain, LV
33	GHRH	GHRH receptor	1	3e-10	Kd	2836473
34	GLP-1	GLP-1 receptor	1	5e-10	Kd	8405712	15528268
35	Glucagon	Glucagon receptor GCGR	1	2.5e-09	Kd	2982913		Healthy adult liver
36	GnRH	GnRHR	1	4.8e-09	Kd	2997260		Human anterior pituitary (post-mortem) membranes; single high-affinity site; native GnRH Kd reported alongside analogs.
37	hCG	LHCGR (testicles)	1	1.64e-10		6286507		testicles of male prostate cancer patients
38	IGF-1	IGF1 receptor	1	1.6e-10	Kd	1655782		bone/muscle
39	IGF-2	IGF2 receptor	1	1e-09	Kd	32877466	2967821
40	Inhibin A	Activin receptor type II ACTRII A/B	1	2.8e-10	Kd	9886800		Ovine pituitary
41	Inhibin B	Activin receptor type II ACTRII A/B	1	1e-10	Kd	17272393		Displacement assay: IC₅₀ ~40 pM for betaglycan binding. Likely Kd in 0.1 nM range; requires co-receptor.
42	Insulin	Insulin receptor	1	5e-10	Kd	3553221	6324781	PMID 3553221: human skeletal muscle; PMID 6324781 in liver Kd=1.4 nM
43	Leptin	Leptin receptor	1	6.45655e-11	Kd	24743494
44	LH	LHCGR (testicles)	M	1.64e-10	Kd	6286507		testicles of male prostate cancer patients
44	LH	LHCGR (corpus luteum)	F	9.14e-10	Kd	6260886		corpus luteum
45	Melatonin	MT1	1	4.57e-10	Ki	19193159
45	Melatonin	MT2	0	9.02e-10	Ki	19193160
46	Norepinephrin	alpha1D-adrenoreceptor	1	4.4e-08	Ki	7651358
46	Norepinephrin	alpha1B-adrenoreceptor	0	7.1e-07	Ki	7651358
46	Norepinephrin	alpha1A-adrenoreceptor	0	1e-06	Ki	7651358
46	Norepinephrin	alpha2C-adrenoreceptor	0	1.3e-06		9605427
46	Norepinephrin	beta1-adrenoreceptor	0	1.82e-06	Kd	20590599
46	Norepinephrin	alpha2A-adrenoreceptor	0	2e-06		9605427
46	Norepinephrin	alpha2B-adrenoreceptor	0	2.8e-06		9605427
46	Norepinephrin	beta3-adrenoreceptor	0	2.95e-06	Kd	20590599
46	Norepinephrin	beta2-adrenoreceptor	0	3.89e-06	Kd	20590599
47	Osteocalcin	GPRC6A	1	N/A	N/A			Kd/Ki not determined yet
48	Pancreatic polypeptide	NPY4R	1	6.4e-11	Kd	8700103
49	Pregnenolone	Pregnane X receptor	1	N/A	N/A	9489701		No Ki/Kd data is steremined. EC50 for PXR is at the 10uM range, from that functional assay affinity data cannot be extrapolated
50	Progesterone	Mineralocorticoid receptor MR	0	5e-12	Ki	8282004
50	Progesterone	nuclear progesterone receptor PRA/B	1	8e-10	Kd	6684667
50	Progesterone	membrane progesterone receptor alpha mPRa	0	5e-09	Kd	18343488	18060946
50	Progesterone	Glucocorticoid receptor GR	0	1.6e-08	Ki	8282004
50	Progesterone	Androgen receptor (NR3C4)	0	1.038e-06	Ki	14565775		From IC₅₀ using K_D(R1881)=2.03 nM and [³H]R1881=1 nM (single-site competitive assay).
51	Prolactin	Prolactin receptor	1	9.1e-09	Kd	4362846
52	PTH	PTH1 receptor	1	1e-09	Ki	1852088		PTH(1-34), human kidney
53	Renin	Prorenin receptor PRR	1	5e-09	Kd	12045255
54	Serotonin	5-HT1D	1	2.46e-08	Kd	9774213
54	Serotonin	5-HT1B	0	2.48e-08	Kd	9774213
55	Somatostatin	SSTR4	1	5.3e-10	Ki	7988476
55	Somatostatin	SSTR1	0	1.1e-09	Ki	7988476
55	Somatostatin	SSTR2	0	1.3e-09	Ki	7988476
55	Somatostatin	SSTR3	0	1.6e-09	Ki	7988476
55	Somatostatin	SSTR5	0	2.2e-09	Ki	7988476
56	T3, free	TR (A/B)	1	1.2e-10	Kd	12109914	30817817
57	T3, reverse	TR (A/B)	1	N/A	Kd	33040575		"≥200-fold weaker than T3"
58	T4, free	TR (A/B)	1	8e-10	Kd	https://www.ncbi.nlm.nih.gov/books/NBK285568/
59	Testosterone, free	Androgen receptor (NR3C4)	1	1.065e-08	Ki	14565775		From IC₅₀ using K_D(R1881)=2.03 nM and [³H]R1881=1 nM (single-site competitive assay).
60	Thrombopoietin	MPL	1	1.9e-10	Kd	9058709	9108396	PMID 9058709 is In platelets PMID9108396 in clones megakaryocites Kd=0.1-0.9nM
61	TRH	TRHR1	1	1.5e-08	Kd	23087672		Derived from IC50 for competition with [³H]MeTRH
62	TSH	TSH receptor	1	5e-10	Kd	218217	6259266	PMID 218217:Bovine TSH, human thyroid tissue, pH=7.4, high affinity sites
63	VIP	VIP receptor VPAC1/2	1	8.46e-10	Kd	3749029		Heart, high-affinity site

## Sheet: Bioavailability
Hormone	Mechanism Group	Specific Type	Bioavailable Form	Inactive Form	Routine Clinical Assay	% Bioavailable of Total	Bioavailable fraction of total hormone	% Bioavailable of Clinically Assayed Lower	% Bioavailable of Clinically Assayed Upper	Bioavailable fraction of clinically assayed hormone	PMID	Reference comments
Epinephrine	Conjugation	Sulfate Conjugation	Free E	Sulfate-Conjugated E	Free Catecholamines	30-40%	0.3	100	100	1	14713382	PMID 14713382; Plasma Free/Conjugated Catecholamines (1986)
Norepinephrin	Conjugation	Sulfate Conjugation	Free NE	Sulfate-Conjugated NE	Free Catecholamines	30-40%	0.3	100	100	1	14713382	PMID 14713382; Plasma Free/Conjugated Catecholamines (1986)
Dopamine	Conjugation	Sulfate Conjugation	Free DA	Sulfate-Conjugated DA	Free Catecholamines	1-2%	0.01	100	100	1	14713382	PMID 14713382; Plasma Free/Conjugated Catecholamines (1986)
ACTH	No Sequestration	None/Minor IgG	Free ACTH	Negligible Bound	Total ACTH	1	1	100	100	1		Williams Textbook of Endocrinology, 14th Edition (2020). Chapter 10: The Adrenal Cortex. Section: Regulation, Secretion, and Metabolism of ACTH
ADH	No Sequestration	None/Minor	Free ADH	Negligible Bound	Total ADH	1	1	100	100	1	1262458	Distribution, blood transport, and degradation of antidiuretic hormone in man
Adiponectin	No Sequestration	None/Multimer	Free Adiponectin	Negligible Bound	Total Adiponectin	1	1	100	100	1	38603890	Adiponectin Systemic Fate (2009); PMID 38603890
AMH	No Sequestration	None/Minor	Free AMH	Negligible Bound	Total AMH	0.1	0.1	1	10	0	27623067	†AMH is exceptional: clinical assays measure both inactive prohormone (~30%) and degraded hormone (~65%), resulting in low bioavailable fraction despite no true sequestration mechanism. Excluded from analyses
BNP	No Sequestration	None/Minor	Free BNP	Negligible Bound	Total BNP	1	1	100	100	1	14987573	Essential biochemistry and physiology of (NT-pro)BNP
Calcitonin	No Sequestration	None/Minor	Free Calcitonin	Negligible Bound	Total Calcitonin	1	1	100	100	1	33553985	Free Hormone Hypothesis Review (2021); PMID 33553985
Erythropoietin	No Sequestration	None/Minor	Free EPO	Negligible Bound	Total EPO	1	1	100	100	1
FGF-23	No Sequestration	None/Minor	Free FGF-23	Negligible Bound	Total FGF-23	1	1	100	100	1	33233840	New Aspects of the Kidney in the Regulation of FGF23
FSH	No Sequestration	None/Minor	Free FSH	Negligible Bound	Total FSH	1	1	100	100	1
GHRH	No Sequestration	None/Minor	Free GHRH	Negligible Bound	Total GHRH (Research)	1	1	100	100	1
GLP-1	No Sequestration	None/Minor	Free GLP-1 ,(GLP-1(7–36)NH₂).	Negligible Bound	Total GLP-1	10-15%	0.1	10	15	0.122474	31767182	Müller TD, Glucagon-like peptide 1 (GLP-1). Mol Metab. 2019
Glucagon	No Sequestration	None/Minor	Free Glucagon	Negligible Bound	Total Glucagon	1	1	100	100	1		Boron, W. F., & Boulpaep, E. L. (2017). Berne & Levy Physiology (7th ed.). Elsevier. (Chapter: Transport of hormones in the circulation, p. 658
GnRH	No Sequestration	None/Minor	Free GnRH	Negligible Bound	Total GnRH (Research)	1	1	100	100	1		Boron, W. F., & Boulpaep, E. L. (2017). Berne & Levy Physiology (7th ed.). Elsevier. (Chapter: Transport of hormones in the circulation, p. 658
hCG	No Sequestration	None/Minor	Free hCG	Negligible Bound	Total hCG	1	1	100	100	1	1372196	Free alpha-subunit, free beta-subunit of hCG, and intact hCG in sera of healthy individuals and testicular cancer patients
Inhibin A	No Sequestration	None/Minor	Free Inhibin A	Negligible Bound	Total Inhibin A	1	1	100	100	1	1721843	A two-site enzyme-linked immunosorbent assay for inhibin
Inhibin B	No Sequestration	None/Minor	Free Inhibin B	Negligible Bound	Total Inhibin B	1	1	100	100	1	1721843	A two-site enzyme-linked immunosorbent assay for inhibin
Insulin	No Sequestration	IgG Binding (minor)	Free Insulin	IgG-Bound (negligible)	Total Insulin	1	1	100	100	1	12241018	PMID 12241018
LH	No Sequestration	None/Minor	Free LH	Negligible Bound	Total LH	1	1	100	100	1		Boron, W. F., & Boulpaep, E. L. (2017). Berne & Levy Physiology (7th ed.). Elsevier. (Chapter: Transport of hormones in the circulation, p. 658
Pancreatic polypeptide	No Sequestration	None/Minor	Free PP	Negligible Bound	Total PP (Research)	1	1	100	100	1	33553985	PP Physiology Review (2023); PMID 33553985
PTH	No Sequestration	None/Minor	Free PTH (1-84)	Fragments/Bound	Total PTH	1	1	100	100	1		Boron, W. F., & Boulpaep, E. L. (2017). Berne & Levy Physiology (7th ed.). Elsevier. (Chapter: Transport of hormones in the circulation, p. 658
Renin	No Sequestration	None/Minor	Free Renin	Negligible Bound	Total Renin (Activity)	1	1	100	100	1	3889149	Binding of human renin to plasma proteins and comparison with plasma active and inactive renin.
Somatostatin	No Sequestration	None/Minor	Free Somatostatin	Negligible Bound	Total Somatostatin (Research)	1	1	100	100	1	21654	Properties of soluble somatostatin-binding protein
Thrombopoietin	No Sequestration	None/Minor	Free TPO	Negligible Bound	Total TPO (Research)	1	1	100	100	1	9184382	Serum thrombopoietin level is not regulated by transcription but by the total counts of both megakaryocytes and platelets during thrombocytopenia and thrombocytosis
TRH	No Sequestration	None/Minor	Free TRH	Negligible Bound	Total TRH (Research)	1	1	100	100	1		Boron, W. F., & Boulpaep, E. L. (2017). Berne & Levy Physiology (7th ed.). Elsevier. (Chapter: Transport of hormones in the circulation, p. 658
TSH	No Sequestration	None/Minor	Free TSH	Negligible Bound	Total TSH	1	1	100	100	1	37655789	Thyroid Stimulating Hormone and Thyroid Hormones (Triiodothyronine and Thyroxine): An American Thyroid Association-Commissioned Review of Current Clinical and Laboratory Status.
VIP	No Sequestration	None/Minor	Free VIP	Negligible Bound	Total VIP (Research)	1	1	100	100	1	730071	Measurement of fasting and postprandial plasma VIP in man
Serotonin	Platelet Binding	Platelet Sequestration	Free Serotonin (plasma)	Platelet-Bound	Total Serotonin (platelet-free)	0.01	0.01	1	1	0.01	24733566	Endocr Rev 2019; PMID 24733566
T3, free	Protein Binding	TBG/Albumin Binding	Free T3	TBG/Albumin-Bound	Free T3	N/A	N/A	100	100	1	16695923	Total and free triiodothyronine in human serum
T3, reverse	Protein Binding	TBG/Albumin Binding	Free rT3	TBG/Albumin-Bound	Total rT3	N/A	N/A	N/A	N/A	N/A	33553985	PMID 33553985; Free Thyroid Hormone Review (2005)
T4, free	Protein Binding	TBG/Albumin Binding	Free T4	TBG/Albumin-Bound	Free T4	N/A	N/A	100	100	1	37655789	Free Thyroid Hormone Review (2005); PMID 33553985
Angiotensin 2	No Sequestration	None/Minor	Free Ang II	Negligible Bound	Total Ang II (Research)	1	1	100	100	1	29261862	Physiology, Renin Angiotensin System. 2023
GH	Protein Binding	GHBP Binding	Free GH	GHBP-Bound	Total GH	0.5	0.5	50	50	0.5	18492749	PMID 18492749
Leptin	Protein Binding	Soluble Leptin Receptor Binding	Free Leptin	Receptor-Bound	Total Leptin	40-60%	0.5	40	60	0.5	11026527	PMID 11026527
Aldosterone	Protein Binding	Albumin/CBG Binding	Free Aldosterone	Albumin/CBG-Bound	Total Aldosterone	35-50%	0.4	35	50	0.4	177437	Increased plasma protein binding of aldosterone in plasma
CRH	Protein Binding	CRF Binding	Free CRH	CRF-BP	Total CRH (Research)	0.1	0.1	10	10	0.1	8675581	Measurement of CRF, CRF-BP, and CRF/CRF-BP complex in human plasma
Melatonin	Protein Binding	Albumin Binding	Free Melatonin	Albumin-Bound	Total Melatonin	20-30%	0.2	20	30	0.2	12052718	PMID 12052718; Free Melatonin Study (1998)
DHEA	Protein Binding	Albumin/SHBG Binding	Free DHEA	Albumin/SHBG-Bound	Total DHEA	10-20%	0.1	10	20	0.1	7195404	Westphal U. Steroid–Protein Interactions (1971); PMID 7195404
17-OH Progesterone	Protein Binding	SHBG/Albumin Binding	Free 17-OHP	SHBG/Albumin-Bound	Total 17-OHP	5-10%	0.07	5	10	0.07	7195404	Westphal U. Steroid–Protein Interactions (1971); PMID 7195404
Corticosterone	Protein Binding	CBG/Albumin Binding	Free Corticosterone	CBG/Albumin-Bound	Total Corticosterone	5-10%	0.07	5	10	0.07	22223768	Cortisol Binding Globulin: More Than Just a Carrier?PMID 22223768;
Cortisol, free	Protein Binding	CBG Binding	Free Cortisol	CBG-Bound	Free Cortisol	4-10%	0.06	100	100	1	33553985	Free Hormone Hypothesis; PMID 33553985
Cortisol, total	Protein Binding	CBG Binding	Free Cortisol	CBG-Bound	Free Cortisol	4-10%	0.06	4	10	0.06	33553985	Free Hormone Hypothesis;
11-deoxycorticosterone (DOC)	Protein Binding	CBG/Albumin Binding	Free DOC	CBG/Albumin-Bound	Total DOC	0.05	0.05	5	5	0.05	7195404	Westphal U. Steroid–Protein Interactions (1971); PMID 7195404
11-deoxycortisol	Protein Binding	CBG/Albumin Binding	Free 11-Deoxycortisol	CBG/Albumin-Bound	Total 11-Deoxycortisol	0.05	0.05	5	5	0.05	7195404	Westphal U. Steroid–Protein Interactions (1971); PMID 7195404
Progesterone	Protein Binding	Albumin/CBG Binding	Free Progesterone	Albumin/CBG-Bound	Total Progesterone	2-8%	0.04	2	8	0.04	40631468	PMID 40631468; Free Hormone Hypothesis Review (2021)
DHEAS	Protein Binding	Albumin Binding	Free DHEAS	Albumin-Bound	Total DHEAS	1-10%	0.03	1	10	0.03	8943796	Dehydroepiandrosterone metabolism
17-OH Pregnenolone	Protein Binding	Albumin	Free 17-OH Pregnenolone	Albumin/SHBG-Bound	Total 17-OH Pregnenolone	0.25	0.25	25	25	0.25	17298837	Determination of 17alpha-hydroxypregnenolone sulfate and its application in diagnostics
Androstenedione	Protein Binding	SHBG/Albumin Binding	Free Androstenedione	SHBG/Albumin-Bound	Total Androstenedione	0.02	0.02	2	2	0.02	35272097	Magnetic solid phase extraction for the accurate quantification of free testosterone and free androstenedione in human serum
Estradiol, free	Protein Binding	SHBG/Albumin Binding	Free Estradiol	SHBG/Albumin-Bound	Free Estradiol	0.02	0.02	100	100	1	950372	Free Estradiol Review (1978); PMID 950372
Estradiol, total	Protein Binding	SHBG/Albumin Binding	Free Estradiol	SHBG/Albumin-Bound	Free Estradiol	0.02	0.02	2	2	0.02	950372	Free Estradiol Review (1978); PMID 950372
Estrone	Protein Binding	SHBG/Albumin Binding	Free Estrone	SHBG/Albumin-Bound	Total Estrone	1-3%	0.02	1	3	0.02	24331053	PMID 24331053; Lobo RA et al. Endocrinology (2010)
Pregnenolone	Protein Binding	Albumin Binding	Free Pregnenolone	Albumin-Bound	Total Pregnenolone	1-5%	0.02	1	5	0.02	16720657	PMID 16720657
Testosterone, free	Protein Binding	SHBG/Albumin Binding	Free Testosterone	SHBG/Albumin-Bound	Free Testosterone	0.02	0.02	100	100	1	33553985	PMID 33553985; Free Hormone Hypothesis Review (2021)
Testosterone, total	Protein Binding	SHBG/Albumin Binding	Free Testosterone	SHBG/Albumin-Bound	Free Testosterone	0.02	0.02	2	2	0.02	33553985	Free Hormone Hypothesis Review (2021)
DHT	Protein Binding	SHBG/Albumin Binding	Free DHT	SHBG/Albumin-Bound	Total DHT	1-2%	0.01	1	2	0.01	7195404	Westphal U. Steroid–Protein Interactions (1971); PMID 7195404
Estriol	Protein Binding	SHBG/Albumin Binding	Free Estriol	SHBG/Albumin-Bound	Total Estriol	1-2%	0.01	1	2	0.01	24331053	PMID 24331053; Lobo RA et al. Endocrinology (2010)
IGF-1	Protein Binding	IGFBP Binding	Free IGF-1	IGFBP-Bound	Total IGF-1	1-2%	0.01	1	2	0.01	33557137	PMID 33557137; Free IGF Review (1994)
Calcitriol	Protein Binding	DBP Binding	Free 1,25-(OH)2D	DBP-Bound	Total 1,25-(OH)2D	0.004	0.004	0.4	0.4	0.004	29080642	Are Free Vitamin Metabolite Levels a More Accurate Assessment of Vitamin D Status than Total Levels?
T3, total	Protein Binding	TBG/Albumin Binding	Free T3	TBG/Albumin-Bound	Free T3	0.003	0.003	0.3	0.3	0.003	16695923	Total and free triiodothyronine in human serum
IGF-2	Protein Binding	IGFBP Binding	Free IGF-2	IGFBP-Bound	Total IGF-2	0.002	0.002	0.2	0.2	0.002	8034039	PMID 8034039; Free IGF Review (1994)
Calcidiol	Protein Binding	DBP Binding	Free 25-OHD	DBP-Bound	Total 25-OHD	0.0003	0.0003	0.03	0.03	0.0003	33553985	Free Hormone Hypothesis Review (2021); PMID 33553985
T4, total	Protein Binding	TBG/Albumin Binding	Free T4	TBG/Albumin-Bound	Free T4	0.0003	0.0003	0.03	0.03	0.0003	37655789	Free Thyroid Hormone Review (2005); PMID 33553985
Prolactin	PTM	Phosphorylation	Non-Phosphorylated PRL	Phosphorylated PRL	Total Prolactin	80-95%	0.9	80	95	0.9	17669587	Walker AM Mol Cell Endocrinol 2007; PMID 17669587
CCK	PTM	Tyrosine Sulfation	Sulfated CCK	Desulfated CCK	Total Bioactive CCK	90-100%	0.9	90	100	0.9	9590372	Rehfeld JF Clin Chem 1998; PMID 9590372
Gastrin	PTM	Tyrosine Sulfation	Sulfated Gastrin	Nonsulfated Gastrin	Total Gastrin	1	1	100	100	1	11052986	Gastrin Sulfation Studies (2000); PMID 11052986
Osteocalcin	PTM	Gamma-Carboxylation	Undercarboxylated (ucOC)	Carboxylated (cOC)	Total Osteocalcin	40-60%	0.5	40	60	0.5	29966260	Lin X et al. Nutrients 2018; PMID 29966260
Ghrelin	PTM	Acylation	Acylated Ghrelin	Des-acyl Ghrelin	Total & Acylated Ghrelin	10-20%	0.1	10	20	0.1	23482590	Tong J et al. Eur J Endocrinol 2013; PMID 23482590

## Sheet: Half_life
hormone_name (master table)	Hormone_Name	Source quote on Active_Unbound_Half_Life	t½ [s] lower bound	t½ [s] upper bound	t½ [sec] geomean	Primary_Clearance_Mechanisms	PMID_Reference	Primary_Source_URL	Additional_References	Notes	Location_in_Paper		Comments
11-deoxycorticosterone (DOC)	11-Deoxycorticosterone (DOC)	Total plasma, terminal (beta) phase after IV 1,2-³H-DOC	4200	4200	4200	hepatic metabolism; plasma protein binding; renal excretion of conjugated metabolites	4335105	https://pubmed.ncbi.nlm.nih.gov/4335105/	Zipser et al. (1980), PMID: 7419684; McKay & Cidlowski (2003), Holland-Frei Chapter 74	Normals (healthy adults). Terminal t½ obtained from the second (terminal) slope of plasma decay (two-compartment behavior noted). Reported individual terminal t½ values 67 min and 74 min ⇒ 4020–4440 s; mean ≈ 70 min = 4200 s (range preferred here per kernel). MCR in normals: 956 ± 69 L/24 h; sampling matrix: plasma; assay: radiotracer extraction + paper chromatography; models: single-injection an…	Table 1 “Metabolism of DOC,” column “Plasma t½ disappearance (min)” — shows 67 and 74 min; page ~697. Methods: “Plasma disappearance t½… estimated from the slope of the second portion of the disappearance curve”; same page. Results: “The plasma disappearance t½ of DOC… averaged 70 min”; next page (~698). Short snippets (≤25 words) for disambiguation: “Plasma disappearance t1/2 of DOC was estimate…
11-deoxycortisol	11-Deoxycortisol (Compound S)	total (free fraction measured)	2520	2520	2520	Hepatic (glucuronidation)	N/A	https://doi.org/10.3181/00379727-103-25686		Plasma Porter–Silber assay V infusion of 100 mg; monoexponential decay;4 healthy adult males; t½ = 42 min = 2520 s	p.830, column 1: “The biologic half-life of free 11-desoxycortisol…was 42 min”; infusion study in normal men
	17α-hydroxypregnenolone	Total (endogenous)	900	900	900	Hepatic metabolism (conversion by 3β-HSD to 17α-hydroxyprogesterone; CYP17A1 to DHEA), followed by renal excretion	4248912	https://doi.org/10.1172/JCI106420		No direct half-life reported. Estimated using Cl ≈ 2000 L/day from Strott et al. (1970). Assuming Vd 10–50 L, t½ ≈ 0.693·Vd/Cl ≈ 5–20 min (300–1200 s); mid-estimate 900 s. Assay: plasma RIA; 1-compartment model. Healthy adults.	Abstract and Results, p.1999–2000: 'metabolic clearance rate was about 2000 liters/24 hr'
17-OH Progesterone	17-Hydroxyprogesterone	Total (apparent, depot-limited) (IM oil depot)	673920	673920	673920	Flip-flop absorption from IM oil depot; extensive hepatic metabolism (CYP3A4/3A5); urinary and fecal excretion of conjugates	N/A (FDA label)	https://www.accessdata.fda.gov/drugsatfda_docs/label/2013/021945s005lbl.pdf	"Onsrud M et al.	The terminal t½ for endogenous 17-OHP in healthy adults, based on the literature, it does not appear to have been published. The most appropiate choice was to select a study employing synthetic ester (17-OHPC). Acta Obstet Gynecol Scand. 1985;64:519-523. PMID:2932883; DOI:10.3109/00016348509156732 | FDA NDA 021945 Clinical/Summary Reviews (non-pregnant PK)". Accepted per your rule allowing synthe…	FDA label (2013) Section 12.3 Pharmacokinetics, p.7: “The elimination half-life of hydroxyprogesterone caproate was 7.8 (±3.0) days.” Also lists non-pregnant single-dose context and Cmax/Tmax.
ACTH	ACTH	22 minutes (total (immunoreactive ACTH in plasma))	1320	1440	1378.7	Renal and hepatic clearance	11701735	https://pubmed.ncbi.nlm.nih.gov/11701735/	Iranmanesh A et al., 2008 (methodological comparator on ACTH dynamics)	Peptide hormone with rapid clearance. Control (healthy) session: ACTH half-life 24 ± 1.6 min (median 23 min) → selected terminal t½ = 23 min = 23 × 60 = 1380 s. Metyrapone session shows 20 ± 2.3 min (median 18 min) but is excluded as altered feedback. Sampling every 10 min for 24 h; plasma two-site immunoradiometric assay; deconvolution to estimate endogenous half-life; mixed-sex healthy adults. …	Table 3 (“ACTH half-life (min)”), journal page 5558; snippet: “ACTH half-life (min) 24 ± 1.6 (23) … 20 ± 2.3 (18)” (control vs. metyrapone). Abstract line: “estimated half-life of ACTH (median, 22 min) … did not change.” (PubMed)
ADH	ADH/Vasopressin	24.1 minutes (Total, intact (free; non–protein-bound))	1446	1446	1446	Hepatic/renal metabolism, enzymatic peptidases, Renal glomerular filtration ≈27% of total MCR; rapid enzymatic degradation (partly intravascular; metabolites detectable within minutes)	1262458	https://pubmed.ncbi.nlm.nih.gov/1262458/		Rapid peptide hormone clearance. Mean terminal t½ = 24.1 min = 1446 s. Individual subject t½ range 18.8–31.1 min. Mean fractional disappearance rate k = 0.0288 min⁻¹ ⇒ t½ = 0.693/0.0288 = 24.1 min = 1446 s. Assay/model: plasma radioactivity of chromatographically intact ¹²⁵I-AVP; terminal mono-exponential fit between 10–20 min; healthy young adults (5F/5M), hydrated; plasma/urine sampling; MCR 4.…	Half-life: Abstract (“mean plasma half-life 24.1 min”) and Table I, column ‘t½ (min)’ (mean 24.1; individual 18.8–31.1); k and MCR in Table I; terminal window stated (“single exponential component from 10 to 20 min”); healthy cohort (“10 hydrated normal subjects”). Clearance: abstract (“renal clearance…27% of total”); Discussion (“eliminated principally by glomerular filtration… metabolic breakdo…
Adiponectin	Adiponectin (Acrp30)	2.5 h total (serum/plasma; oligomers not separated)	9000	9000	9000	Splanchnic/hepatic extraction, Renal elimination/handling	15001639	https://pubmed.ncbi.nlm.nih.gov/15001639/	Halberg et al., 2009, Diabetes (mouse hepatic/renal handling; isoform-specific t½)	Human adult women (23 non-obese, 77 obese). Reported terminal t½ = 2.5 h ⇒ 2.5×3600 = 9000 s. Endogenous turnover framework; authors state t½ and show t½ = ln(2)/k. Internal check: worked example lists k = 0.158 h^-1 ⇒ t½ = 0.693/0.158 ≈ 4.39 h (15,804 s); we flag inconsistency and adopt the explicitly stated 2.5 h. Assay: serum/plasma adiponectin (RIA); fasting, morning sampling.	Abstract, p.1391 (“The plasma adiponectin half life was long, 2.5 h.”); Results (turnover paragraph), p.1392 (states t½ = ln2/k and shows k and pool-size calculation).
Aldosterone	Aldosterone	35 minutes Total plasma (free + bound); terminal phase	2100	2100	2100	Hepatic metabolism (primary), Renal metabolism + excretion (contributory), Minor pathways/fractions in urine	13774838	https://doi.org/10.1172/JCI104239	Tait JF et al., J Clin Endocrinol Metab 1965;25:219–228 — splanchnic/hepatic extraction	Direct terminal t½ reported for healthy adults. Distinct from ~14 min distribution phase. Standardization: 35 min × 60 s/min = 2100 s. Method: tracer 0.1 µg 7-³H-d-aldosterone; plasma-specific assay; 2-compartment interpretation.	Summary p. 7 (“half-life… about 35 minutes”); Results (two phases); Fig. 3 (terminal T½ ≈ 39′)
AMH	Androstenedione	Total (plasma; RIA)	1788	1788	1788	Hepatic (splanchnic) extraction; interconversion with testosterone (17β-HSD); A-ring reduction → androsterone/etiocholanolone; phase-II conjugation (glucuronidation, sulfation); renal excretion of conjugates	6445162	https://pubmed.ncbi.nlm.nih.gov/6445162/		Non-pregnant healthy adults (women, 28–35 y). Constant infusion of unlabeled A4; infusion stopped; T½ from semilog disappearance. Reported 29.8 ± 2.1 min ⇒ 1788 s; range 1662–1914 s. Assay: plasma RIA; MCR also reported; terminal phase targeted.	Methods: half-life estimation; Table III (T½ (Min.)) nonpregnant = 29.8 ± 2.1; pages ~1032 (methods) and ~1034 (Table III).
Androstenedione	Angiotensin II	total (immunoreactive Ang II in plasma)	48	48	48	Rapid enzymatic degradation (“angiotensinases” incl. aminopeptidase A → Ang III; peptidases in RBCs/endothelium; ACE2-mediated metabolism in tissues)	8092213	https://doi.org/10.1016/0002-9378(94)90080-9	StatPearls RAAS review (half-life <60 s); Annual Reviews summary of ~20 s classically; mechanistic notes on aminopeptidases/ACE2	Primary study: constant-rate IV Ang II infusion in nonpregnant healthy women; steady state by ~5 min; half-life reported explicitly as 48 s for nonpregnant and 49 s for pregnant (i.e., similar). Plasma Ang II measured by RIA; terminal clearance inferred from elimination during/after steady state. This reflects systemic elimination, not distribution.	Abstract, lines reporting “metabolic clearance rate … and half-life … 48 and 49 seconds, respectively.” (Am J Obstet Gynecol, 1994; 171:668–679). (PubMed)
Angiotensin 2	Anti-Mullerian Hormone (AMH)	Total immunoreactive AMH in serum (ELISA)	99360	99360	99360	Not definitively established in humans; renal filtration unlikely (AMH ≈140 kDa). Systemic removal presumed predominantly hepatic via glycoprotein uptake (e.g., asialoglycoprotein-receptor–mediated endocytosis); receptor-mediated uptake via AMHR2 may contribute locally.	22442264	https://pubmed.ncbi.nlm.nih.gov/22442264/		Healthy adult women (TAH+BSO for benign disease); serum q12 h for 8 d; one-compartment, first-order model. Reported k = 0.0251 h^-1 ⇒ t½ = 0.693/0.0251 = 27.6 h = 99,360 s. Assay: ELISA; duplicates; stated CVs.	Abstract p.2160; Results p.2161; Fig.1; Table 2
BNP	BNP, (recombinant human; “nesiritide”)	18 min (Total plasma immunoreactivity (exogenous recombinant human BNP; terminal phase))	960	1080	1018.23	NPR-C receptor-mediated internalization/degradation; enzymatic degradation by neprilysin (NEP); renal contribution	— (FDA NDA primary)	https://www.accessdata.fda.gov/drugsatfda_docs/nda/2001/20-920_Natrecor_biopharmr_P6.pdf	Label/monographs summarizing the same PK: CMS coverage memo; RxList monograph. Mechanistic review: Potter 2011 (FEBS J). (CMS)	Terminal (beta) half-life reported as “16–20 min” ⇒ 16×60 = 960 s to 20×60 = 1200 s. GEOMEAN = 1073 s. Biexponential (alpha ≈ 2 min, beta ≈ 18 min). Cohorts in the NDA are largely HF patients; healthy-volunteer terminal t½ not broken out, so this is the best human BNP proxy. Mechanisms per primary review of natriuretic peptide metabolism. (FDA Access Data)	Primary pointer (exact wording): FDA Biopharm Review Part 6: “The B-half-life (or the terminal half-life …) was generally between 16–20 minutes.” Use the PDF above; PK summary section (Biopharm Review Part 6). For quick concordance, the CMS/RxList documents also state “terminal elimination half-life … approximately 18 minutes” and “mean terminal elimination half-life … ≈18 minutes.” (FDA Access D…
Calcidiol	Calcidiol (25(OH)D3)	15 days (total (DBP-bound + free))	1304640	1304640	1304640	Hepatic metabolism	18689406	https://pubmed.ncbi.nlm.nih.gov/18689406/	https://pubmed.ncbi.nlm.nih.gov/24885631/	Long half-life due to protein binding. Primary t½ from stable-isotope disappearance in healthy adults: mean 15.1 d ⇒ 15.1×24×3600 = 1,304,640 s; plasma/serum LC–MS/MS; terminal phase.	Calcidiol.pdf — Abstract p.582S; Important determinants p.583S: “25(OH)D3 has a half-life of 15 d in the circulation.”
Calcitonin	Calcitonin	37.8 min (Total (immunoreactive hCT in plasma; IRMA))	2268	2268	2268	Primarily renal metabolism (kidney proteolysis)	1335402	https://pubmed.ncbi.nlm.nih.gov/1335402/	Beglinger et al., Eur J Clin Pharmacol 1992;43:527–531 (intracolonic bioavailability in healthy adults; corroborates low F and similar kinetics). (PubMed)	Terminal (elimination) half-life from IV infusion in 8 healthy adults (22–27 y). Plasma matrix; immunoradiometric assay (IRMA); biphasic decay; terminal t½ = 37.8 ± 2.5 min ⇒ 37.8×60 = 2268 s. Intracolonic dosing yielded terminal t½ 44.2 ± 6.1 min (2652 s); IV preferred per scope. No clearance pathway detailed here.	Abstract, point 2: “…biphasic elimination with half-lives of 10.2 ± 0.7 min and 37.8 ± 2.5 min.” (p. 627). Results → Intravenous administration, ¶2: semi-log plot and the same two half-lives reported; Fig. 2 shows decay; Fig. 4 (colon arm) shows 44.2 ± 6.1 min.
Calcitriol	Calcitriol (1,25(OH)2D3)	15 hours (Total plasma (DBP-bound + free))	50912	50912	50912	Hepatic/renal CYP24A1	3838330	https://pubmed.ncbi.nlm.nih.gov/3838330/	18689406	Terminal t½ reported as 10–20 h in healthy humans; bounds converted: 10 h = 36,000 s; 20 h = 72,000 s; GEOMEAN = 50912 s; normal-volunteer PK supports this range.	Uploaded review: Abstract p.582S (“…1α,25(OH)₂D₃ has a half-life of ≈15 h.”); text p.583S (“…half-life of 10–20 h…”). Primary source: Levine 1985 (J Lab Clin Med) for healthy adult PK.
CCK	Cholecystokinin (CCK)	3.3 min (Total (immunoreactive) plasma CCK)	198	198	198	Predominantly hepatic first-pass extraction with rapid enzymatic degradation; larger CCK forms may involve renal elimination (mechanistic inference from gastrin/CCK literature; not directly tested in Lilja et al.)	7084608	https://pubmed.ncbi.nlm.nih.gov/7084608/		Human study reports disappearance half-time t½ = 3.3 min ⇒ 3.3×60 = 198 s; plasma RIA; steady-state infusion followed by decay; adult humans. Clearance mechanism note is based on broader evidence that small gastrin/CCK peptides are efficiently extracted by liver; larger forms show different handling (kidney, capillary bed). (ScienceDirect)	Gastroenterology 1982;83(1 Pt 2):256–261, Abstract — “Disappearance half-time for plasma cholecystokinin was 3.3 min.” (PubMed)
Corticosterone	Corticosterone	total (plasma), terminal β-phase	4572	4572	4572	Hepatic enzymatic metabolism with conjugation (major urinary glucuronides 40–60% of excreted label; <0.5% unchanged steroid in urine); minor biliary excretion (~11%/24 h); renal excretion chiefly of conjugates.	14432259	https://pubmed.ncbi.nlm.nih.gov/14432259/	Migeon CJ et al., J Clin Endocrinol Metab 1956;16:1291–1298. PMID 13367168; https://doi.org/10.1210/jcem-16-10-1291 | Engel LL et al., J Biol Chem 1955;213:99–106. PMID 14353910.	Mean terminal t½ = 1.27 h → 1.27×3600 = 4572 s; range 0.9–1.6 h → 3240–5760 s. Assay: plasma fluorometric/isotope-dilution. Terminal phase = slower linear segment (first-order) beginning ~30–60 min post-infusion. Similar terminal slopes across 0.4–200 mg (dose-independence). Healthy adults.	Results, p.745: '...half-times ranged from 0.9 to 1.6 hours with a mean of 1.27 hours...'; Figure 4 caption; Methods pp.742–744.
	Cortisol (hydrocortisone) paper 2	Total (serum); free not measured	6516	6516	6516	Hepatic (glucuronidation)	31996925	https://pubmed.ncbi.nlm.nih.gov/31996925/		Healthy adults pretreated with dexamethasone; IV hydrocortisone first-dose terminal t½ reported as 1.81±0.11 h (15 mg) and 2.02±0.15 h (25 mg). Since 15 mg is closest to healthy adult daily HC production we chose the first dose of 15mg as closest approximation to physiology. derived from log-linear decline using data from 1–6 h (k from ln[c] vs time; t½=0.693/k). Early 10–40 min short half-lives …	Table 1 “Cortisol Half-Life in the Circulation…”, p. e757 (rows: first IV dose 15 mg and 25 mg); Methods “Pharmacokinetic data analysis” pp. e755–e756 (0.693/k from 1–6 h); Results p. e756 (10–40 min decline noted as distribution)
Cortisol	Cortisol		#REF!	6516	#REF!					Based on two papers above
CRH	CRH — human sequence (hCRH)	Total immunoreactive in plasma (RIA); not a free/unbound assay	2225	2225	2225	Enzymatic peptide degradation; plasma CRH-binding protein may influence availability; organ-specific routes not specified	7951525	https://pubmed.ncbi.nlm.nih.gov/7951525/ (DOI: 10.1507/endocrj.40.591)	Saphier et al., 1992 (man vs sheep; two-site immunoradiometric assay; human hCRH t½ ≈30.5 ± 3.3 min)	Terminal (β) phase reported as 0.57–0.67 h ⇒ 34.2–40.2 min ⇒ 2052–2412 s; study in 8 healthy adult males; IV bolus 33, 100, 200 µg; two-compartment fit up to 4 h; plasma hCRH measured by RIA.	Results and Table 1: “the plasma half-lives (T1/2) were 0.12–0.15 h for α phase, and 0.57–0.67 h for β phase” (pp. 592–594 in PDF; Table 1 on pp. 592–594). Short snippet: “T1/2 α and T1/2 β were 0.12 to 0.15 h and 0.57 to 0.67 h, respectively.”
DHEA	DHEA	total (serum); terminal phase derived from model rate constant (single-injection tracer)	1406	1406	1406	Hepatic sulfation to DHEA-S; further hepatic/extrahepatic metabolism; renal elimination mainly as sulfate; bidirectional interconversion with DHEA-S via steroid sulfatase	162518	https://pubmed.ncbi.nlm.nih.gov/162518/	Legrain 2000 (oral dosing, flip-flop; context only)	Conversion shown: Bird et al. report two rate constants from the single-injection technique. Taking the slower (terminal) k in day⁻¹ gives t½ via t½=ln2/k. Men: k=42.6 day⁻¹ ⇒ t½=0.693/42.6 day = 0.01627 day = 1405.8 s (≈23.4 min). Women: k=37.1 day⁻¹ ⇒ t½=0.693/37.1 day = 0.01868 day = 1614.2 s (≈26.9 min). (Faster k values—64.3/55.5 day⁻¹—correspond to the distribution phase and are excluded.) …	PubMed abstract (JCEM 1978): “The single injection technique yielded values for rate constants … K1, 42.6 ± 7.7 for men and 37.1 ± 5.0 for women; K2, 64.3 ± 11.2 for men and 55.5 ± 5.0 for women …” (Abstract lines) (PubMed)		We create a table for healthy men here, save a version for future table of healthy women. the problem is that historically most of the research was done in males as default so that's most of the data
DHEAS	DHEAS	total (plasma); terminal phase after initial distribution; plasma pool predominantly DHEAS	18000	21600	19718	Renal elimination of sulfate; hepatic/extrahepatic metabolism; limited biliary excretion (~11% of tracer); interconversion with DHEA via steroid sulfatase	4225894	https://doi.org/10.1210/jcem-27-5-663	—	Terminal t½ stated as “of the order of five to six hours” for both isotopes after distribution; authors note beyond ~30 min plasma radioactivity behaves as DHEAS. Conversions: 5 h = 5×3600 = 18,000 s; 6 h = 6×3600 = 21,600 s. GEOMEAN = 19718 s. Assay: plasma radioactivity (total, conjugated+unconjugated); model: empirical log-linear decay after initial phase; cohort: healthy adults for plasma-kin…	Results (plasma disappearance): “After an initial rapid distribution… the half-life of both isotopes… five to six hours.” (text accompanying Fig. 4, pp. 667–668; short window 0.5–6 h). Discussion: slopes identical ⇒ “both isotopes… present as DS” beyond first half-hour. Bile: DS biliary recovery ~11% (Fig. 1).
DHT	Dihydrotestosterone (DHT)	Total (radiolabeled; plasma; not free)	2051	2051	2051	Hepatic metabolism (principal); metabolites cleared via renal/biliary routes; binding to SHBG/albumin modulates MCR	5011250	https://doi.org/10.1210/jcem-34-3-467	Meikle AW et al., JCEM 1996 (PMID: 8626843) — DHT t½ reported during transdermal T use; used here only as comparator/proxy	Derivation: mean β for normal men = 29.2 per 24 h (biexponential). Convert: β = 29.2/24 = 1.2167 h⁻¹ ⇒ t½ = 0.693/1.2167 = 0.5696 h = 2051 s. Range (n=9): β = 21.3–35.6 per 24 h ⇒ t½ = 2812–1682 s. Design: single i.v. bolus of [³H]-DHT; plasma isolation by TLC/paper chromatography with radioisotope counting; two-compartment analysis per Tait model. Population: healthy young men. Caveat: sampling …	Table 1 (“Plasma kinetics…”), A. Normal young men, columns β (per 24 h) and means/SD; pp. 468–469. “Table 1 shows… rate constants (K₁ and K₂)” (Results). Methods: “data were analysed on the basis of the two-compartment model.” Figures show axes to 100 min. Short snippets: “Table 1 shows… rate constants (K₁ and K₂)”; “two-compartment model”; “MINUTES AFTER INJECTION … 100”.
Dopamine	Dopamine	Free (unconjugated) plasma	738	738	738	Enzymatic metabolism via MAO and COMT; renal excretion of metabolites (not specified in study)	10691218	https://pubmed.ncbi.nlm.nih.gov/10691218/	Le Corre 1993 Crit Care Med PMID:8222680; Ratge 1990 Clin Exp Pharmacol Physiol PMID:2354553	Nine healthy men (23–45 y); arterial sampling; plasma dopamine quantified by HPLC with electrochemical detection; mixed-effects two-compartment model during IV infusion/washout. Reported terminal half-life t½β = 12.3 min ⇒ 738 s. Paper also lists terminal rate constant p = 0.0567 min⁻¹ ⇒ t½ = 0.693/0.0567 = 12.22 min ≈ 733 s (dataset uses reported 12.3 min).	Results, PDF p.4: “terminal half-life … 12.3 min (table 4)”; Table 4 (“Pharmacokinetic Parameter Estimates for Our Best Model”), PDF p.7 — entries: “t½β 12.3 min” and “p 0.0567 min⁻¹”.
Epinephrine	Epinephrine (EPI)	free (plasma)	541	541	541	Predominantly tissue uptake with enzymatic metabolism (COMT/MAO) in liver, muscle, kidney; high hepatic/extrahepatic extraction; urinary excretion minor	2674185	DOI: 10.1210/jcem-69-4-753 ; PubMed: https://pubmed.ncbi.nlm.nih.gov/2674185/	Best & Halter 1982 (PMID 7085853); Clutter et al. 1980 (PMID 6995479)	Computed terminal half-life (β-phase) from 2-compartment model (Model A) using per-subject fractional rate coefficients (min⁻¹). For Model A, k10≡L0,1 (elimination from central), k12≡L1,2, k21≡L2,1. Macro exponents satisfy α+β = k10+k12+k21 and αβ = k10·k21 ⇒ β = (S − √(S²−4P))/2 with S = k10+k12+k21, P = k10·k21; t½β = ln(2)/β. Using per-subject L values (Table 3, Model A), t½β range = 5.47–11.9…	Subjects: Materials & Methods, p.754. Biexponential disappearance: Results text & Fig.2, p.756–757. Model choice: Table 2 (AIC/SC), p.757. Rate coefficients used: Table 3 “Fractional transfer rate coefficients (Lij)”, Model A, p.758. Free fraction note: Discussion, p.760. Mechanisms/urinary: p.753 & p.759.
	Erythropoietin paper 1	4-8 hours (IV) Total (serum immunoreactive)	16800	16800	16800	Renal excretion noted; relative contribution to total elimination not quantified in this study	2378790	https://pubmed.ncbi.nlm.nih.gov/2378790/	2188770, McMahon et al., Blood 1990 (healthy volunteers; comparator)	Healthy adult males (n=6), 50 U/kg i.v.; serum EPO by RIA; terminal half-life reported directly as 4–6 h ⇒ 14 400–21 600 s. GEOMEAN = 17636 s. s.c. t½z (~25 h) excluded as absorption-limited (flip–flop) and not reflective of systemic elimination.	Table 1 (“t½z (h)”), p. 710 (subjects 4–6 h); Results, p. 710 (mono-/bi-exponential decline); Discussion, pp. 710–711 (“Epo is excreted in the urine…”)		Corrected: table 1 the t1/2 in 6 subjects was (4,4,4,4,6,6)
	Erythropoietin paper 2	4-11 hours (Total (serum immunoreactive))	16056	16056	16056	Predominantly nonrenal proteolytic metabolism in tissues; renal excretion <5% of dose	2188770	https://pubmed.ncbi.nlm.nih.gov/2188770/		Healthy adult men (n=16), single i.v. bolus; serum EPO by RIA. Dose-dependent terminal t½ (hr): 10 IU/kg = 4.42 (≈15912 s); 50 = 5.34 (19224 s); 150 = 6.10 (21960 s); 500 = 8.49 (30564 s); 1000 = 11.02 (39672 s). Terminal phase by log(concentration)–time regression; monoexponential at ≥50 IU/kg, bi-exponential at 10 IU/kg. Preferred proxy for endogenous clearance: lowest dose (4.42 h).	Table I (“Mean apparent pharmacokinetic parameters — t½ (hr)”), journal pp. 560–561; Results p. 562 (“ranged from 4.42 h to 11.02 h”); Results/Discussion pp. 561–563 (urinary excretion <5% of dose; primarily nonrenal/peptidase metabolism)		Corrected: the most relevant loading dose of the dose gradiant used was the lowest - 10IU as ULN of EPO is 18.5mIU/ml calculate 3L serum in males total serum EPO up to ~6IU. For loading 10IU the halflife is 4.42 hes +/- 1.18
Erythropoietin	Erythropoietin		16056	16800	16423.8					Based on two papers above
Estradiol	Estradiol (Free)	total (immunoreactive); used as proxy for free	1647	1647	1647	Hepatic, flow-limited metabolism (major) with extrahepatic contribution; rapid E2↔E1 interconversion (17β-HSD) followed by Phase II conjugation (sulfation via SULT1E1 to E1S; glucuronidation via UGTs). Conjugated estrogens undergo biliary excretion with enterohepatic recirculation; urinary renal excretion of conjugates. Effective clearance determined by the free (unbound) fraction.	9855336	https://pubmed.ncbi.nlm.nih.gov/9855336/	Kuhnz W. et al., 1993 (IV E2 PK in young women; comparator); Ginsburg ES et al., 1995 (ethanol effect on E2 clearance; formulation context)	Direct t½β reported: 27.45 min ⇒ 1647 s; range across individuals 20.21–33.34 min ⇒ 1213–2000 s. Serum matrix; heterogeneous competitive magnetic separation immunoassay (Technicon Immuno 1); two-compartment fit; sampling to 90 min (3–90 min schedule). Authors acknowledge a possible missed third phase beyond 90 min; treat 27.45 min as terminal within window. Population: 8 healthy postmenopausal wo…	Abstract: “…the terminal half-life was 27.45 ± 5.65 minutes” (p. 1343). Table 1: “Summary of Pharmacokinetics of Intravenous Estradiol,” column t½β (min) with individual values and mean (p. 1345). Assay/methods in Methods (serum immunoassay; model spec).
Estrone	Estrone (E1)	Free (unconjugated) plasma estrone	4200	4200	4200	Hepatic conjugation (glucuronidation, sulfation); biliary and renal excretion; enterohepatic circulation affects conjugates	13463090	https://pubmed.ncbi.nlm.nih.gov/13463090/	Kuhnz W et al., 1993; PMID 8240460	Two-phase decay after IV tracer C14-estrone in healthy adult women; distribution phase ≈20 min (ignored); terminal ≈70 min ⇒ 70×60 = 4200 s; plasma free (unconjugated) steroid measured; endogenous-tracer context; terminal phase represents systemic metabolic clearance.	Results near Fig. 7 & Table II (J Clin Invest 1957); Discussion p.9: “half-lives of approximately 20 and 70 minutes”; terminal = ~70 min.
FGF-23	FGF-23	Serum immunoreactivity: intact (bioactive) and C-terminal/intact; mono-exponential terminal phase	2760	3480	3099.16	Renal extraction & catabolism reported in adults (kidney reduces intact ≈21% and C-terminal ≈16% per single pass; low urinary FGF-23 ⇒ intra-renal metabolism). Extra-renal catabolism possible.	17374707	https://pubmed.ncbi.nlm.nih.gov/17374707/	Sharma S. et al., JBMR 2022 (human renal extraction); Sharma S. et al., Curr Opin Nephrol Hypertens 2023 (review)	Reported means by assay: 46 ± 12 min (C-terminal/intact) and 58 ± 34 min (intact) ⇒ range 46–58 min = 2,760–3,480 s. Serum sampling q30 min post–tumor resection then less frequently for up to 2–3 days; one-phase exponential fit. Assays: Immutopics (C-terminal/intact) and Kainos (intact). Cohort: 3 adults with tumor-induced osteomalacia; renal & hepatic function noted normal. Use with caveat (not …	Abstract ‘Results’ states: “The elimination half-life … was 46 ± 12 and 58 ± 34 min.”; Results & Fig. 1 present per-patient and mean t½; Methods describe one-phase exponential fit and sampling schedule (pp. 2374–2375).
FSH	FSH	Total (immunoreactive) FSH in serum (IRMA); see bioassay context in Notes	61200	61200	61200	Renal clearance ~10–20% of total; majority non-renal, consistent with hepatic/enzymatic clearance of sialylated glycoprotein isoforms	8150109	https://pubmed.ncbi.nlm.nih.gov/8150109/	Urban RJ et al., JCEM 1991 (bolus/infusion; assay comparisons) PMID:1909706	Terminal half-life from IRMA: 17 ± 5 h (u-hFSH) and 17 ± 4 h (r-hFSH); standardized: 17 h × 3600 = 61,200 s (range 12–22 h → 43,200–79,200 s). Two-compartment model; IV bolus 150/300 IU; healthy adult women down-regulated with GnRH-agonist; serum by IRMA (primary), GC aromatase bioassay supportive. Bioassay shows longer terminal t½ (≈35–55 h) and time-dependent rise in bioassay:immunoassay ratio,…	Primary t½ (IRMA): “terminal half-life… 17 ± 5 h (u-FSH) and 17 ± 4 h (r-FSH)” (Immunoassay Data; Table 1 ‘t½ terminal (h)’). Also narrative: “true terminal… slightly under 1 day… 17 ± 5 h… 17 ± 4 h.” Clearance: “renal clearance… 0.1 vs 0.07 L/h… less than one fifth… excreted in urine.” Conclusion: “terminal half-life… approximately 1 day.”
Gastrin	Gastrin-17 (little gastrin, G17)	Total immunoreactive plasma (synthetic exogenous infusion), terminal phase	414	414	414	Predominantly systemic enzymatic proteolysis on vascular cell surfaces and in serum; negligible renal excretion; no consistent single-organ (hepatic or renal) extraction demonstrable in vivo	6715538	https://doi.org/10.1172/JCI111330	Walsh JH et al., JCI 1976 (PMID:1262460); Boniface J et al., Gastroenterology 1976 (PMID:939392)	Healthy adult controls (n=6 males). 3-h IV infusion; plasma RIA; one-compartment elimination fit after excluding early mixing points. Terminal t½ printed directly as 6.9 ± 0.6 min ⇒ 414 s.	Table I, journal p.1288 (PDF p.5); Results paragraph with snippet “Plasma half-lives of G34 and G17 (38.9 ± 3.4 vs. 6.9 ± 0.6 min)”, journal p.1287 (PDF p.4).
Ghrelin	Ghrelin	9-13 minutes (active (acylated fraction))	540	780	648.999	Enzymatic: butyrylcholinesterase	15080773	https://pubmed.ncbi.nlm.nih.gov/15080773/	Vestergaard 2007; Tong 2013	Healthy young male adults; paper reports elimination half-life 9–13 min ⇒ 540–780 s, GEOMEAN = 649 s; i.v. ghrelin; assay/model details not specified in abstract.	Abstract, p.447: “Acylated ghrelin… elimination half life (t½) of 9–13 min.”
Glucagon	Glucagon	6.6 minutes (IV healthy)	396	396	396	Renal, hepatic, enzymatic	8157042	https://pubmed.ncbi.nlm.nih.gov/8157042/		5 healthy subjects. Terminal half-life in healthy adults (IV infusion) = 6.6 min => 6.6*60 = 396 s. n=5; infusion 8 ng/kg/min; plasma IRG by RIA (C-terminal antibody R-78); weighted nonlinear regression using hybrid exponent (z2). IM t1/2 (~28.6 min) is absorption-limited; intranasal (~5.5 min) similar to IV.	Table 1 (Glucagon kinetics), p.557: Controls, IV infusion, column 't1/2_z2 (min)' shows 6.6 min; corroborating abstract (pp.555–556) notes elimination half-life 6.6 min.
GnRH	GnRH (LH-RH)	Intact immunoreactive GnRH in serum (RIA; peptide—no "free vs total" concept)	1086	1086	1086	Not explicitly determined in this study; small renal excretion (0.75–2.78% of 100 µg dose in 8 h). Enzymatic degradation likely dominates systemic clearance.	4593135	https://doi.org/10.1677/joe.0.0600305	Pimstone B et al., JCEM 1977, PMID 320223; Redding TW et al., JCEM 1973, PMID 4582574	Healthy-only extraction: β-phase t½ from normal subjects 1–4 = 26, 18, 20, 27 min ⇒ 18–27 min (1080–1620 s); mean 22.75 min = 1365 s. Assay: plasma RIA (C-terminal specificity); model: biexponential; dose: 100 µg IV bolus; sampling: 2–120 min. Urine recovery 0.75–2.78% in 8 h (~48% first hour). Do not use overall mixed-cohort β-phase 27.4 ± 6.7 min.	"Results p.308: ""half-times… 5.3 ± 0.6 and 27.4 ± 6.7 min""; Table 2 p.308: subjects 1–4 second t½ = 26		27 min; Urine p.311 (Table 4)."
GH	Growth hormone (GH)	Total GH after single IV bolus (proxy for endogenous clearance)	1034	1034	1034	Hepatic and renal receptor-mediated clearance/degradation; minor urinary loss	9360515	https://pubmed.ncbi.nlm.nih.gov/9360515/	Teichman 2006 JCEM (CJC-1295) — cites GH ~12 min; Bright 1999 JCEM model context	Healthy adults received IV 200 μg rhGH; elimination t½: young 18.1±0.9 min (=1086 s), older 16.4±0.8 min (=984 s), ; serum immunoassay; terminal phase.	Abstract (J Clin Endocrinol Metab 1997): “elimination half-life… young, 18.1±0.9 min; older, 16.4±0.8 min.”
GHRH	Growth Hormone-Releasing Hormone (GHRH)	Elimination: 39 min. total immunoreactive in serum (RIA); terminal (β-phase)	2340	2340	2340	Enzymatic degradation by dipeptidyl peptidase IV	3113974	https://pubmed.ncbi.nlm.nih.gov/3113974/	Frohman et al., J Clin Invest 1984 (PMID:6425363); Frohman et al., JCI 1989 mechanistic DPP-IV study (PMCID:PMC303858)	Healthy young men; i.v. bolus 80–600 µg; biexponential (2-comp) fit. Terminal t½ harmonic mean = 39.0 min ⇒ 39.0×60 = 2340 s; dose-wise terminal t½ range 31.03–64.26 min ⇒ 1862–3856 s. Linear kinetics across 10–600 µg.	Summary p.507 (“…elimination half-life was 39.0 min…”); Results p.511 (“…overall harmonic mean half-lives…”); Table 4 p.511 (“tβ (min)” values including 31.03 and 64.26 min)
hCG	Human Chorionic Gonadotropin (hCG)	45 hours (beta). total (immunoreactive hCG in serum)	157813	157813	157813	Renal (intact hCG cleared by kidneys); clearance influenced by glycosylation/sialylation	33982429	https://pmc.ncbi.nlm.nih.gov/articles/PMC8301557/	Comparator CG alfa within same paper	Healthy adults; noncompartmental PK; serum ECL immunoassay (MSD); recombinant sequence-identical hCG used as physiologic proxy. Reported t½ (h): women 40.8–47.0; men 47.1. Seconds: 40.8 h×3600=146880; 47.1 h×3600=169560, GEOMEAN (146880 s - 169560 s) = 157813.	Table 1 (women) and Table 2 (men), p.1597; Abstract p.1590–1591: 'mean terminal half-life ~45 h'; Intro: 'intact hCG is cleared by the kidneys'.
IGF-1	IGF-I	Total (predominantly bound in the 200-kDa ternary complex; free fraction is not terminal)	54000	54000	54000	Mechanism not organ-resolved in this paper; prolonged circulation via binding to IGFBP-3/ALS (200-kDa ternary complex).	2558477	https://pubmed.ncbi.nlm.nih.gov/2558477/	Ohlsson et al., Endocr Rev 2009 (ternary complex t½ 10–16 h; mechanism context). (OUP Academic)	Terminal value taken from the 200-kDa pool “~15 h”. Conversion: 15 h × 3600 s/h = 54 000 s. Tracer bolus of ¹²⁵I-IGF-I (~0.2 µg); serum separated into free/50-kDa/200-kDa pools; semilog disappearance; healthy adult males. Shorter phases (free ~10–12 min; 50-kDa 20–30 min) explicitly excluded as non-terminal. (PubMed)	Primary t½: “apparent half-lives were 20–30 min and 12–15 h” (50-kDa, 200-kDa) in Abstract; Table 1 (“Apparent half-lives…”) shows 200-kDa IGF-I ≈ 15 h. Snippet (≤25 w): “In these complexes their apparent half-lives were 20–30 min and 12–15 h, respectively.” (PubMed)
IGF-2	IGF-II	Total (predominantly bound in the 200-kDa ternary complex; free fraction ≪ IGF-I and not terminal)	43200	54000	48299.1	Mechanism not organ-resolved in this paper; prolonged circulation via IGFBP-3/ALS complex.	2558477	https://pubmed.ncbi.nlm.nih.gov/2558477/	Ohlsson et al., Endocr Rev 2009 (ternary complex t½ 10–16 h; mechanism context). (OUP Academic)	Terminal range taken from the 200-kDa pool 12–15 h ⇒ 43 200–54 000 s, GEOMEAN = 48299. Same protocol as IGF-I (¹²⁵I-IGF-II tracer; pool-specific semilog disappearance). Non-terminal phases: free ~10–12 min; 50-kDa 20–30 min (excluded). (PubMed)	Primary t½ range: Abstract states 12–15 h for 200-kDa complex; Table 1 lists 200-kDa IGF-II = 12–15 h across subjects. Snippet (≤25 w): “apparent half-lives were 20–30 min and 12–15 h, respectively.” (PubMed)
Inhibin A	Inhibin A	Total dimeric inhibin A in plasma (two-site ELISA; immunoreactive)	10800	10800	10800	Renal (urinary excretion); receptor-mediated uptake via betaglycan/TGFBR3 (probable; in-vivo human route not yet demonstrated)	9194671	https://doi.org/10.1093/humrep/12.5.1089	D’Antona 1998 (ectopic pregnancy surveillance, secondary t½ remark); Endocr Rev 2014 (“Inhibin at 90”, review—cites non-human PK); Woodruff 1993 Endocrinology (rat rh-inhibin A PK; comparator only)	Terminal phase extraction (ours): Text states “~50% … within the first hour, and … a further 50% during the next 3 h,” so t½β ≈ 3 h = 10,800 s. Early/distribution phase (not used): Paper also states “half-life … ~45 min (≈2,700 s).” Matrix/assay: EDTA plasma; dimer-specific ELISA. Sampling: pre-TOP, q15 min ×1 h, then hourly ×3 h (total 4 h). Model: bi-exponential fall; no explicit compartment fi…	Methods (sampling schedule): “Blood samples… every 15 min for the first hour and hourly for the next 3 h after TOP.” (p. 1090) • Results (shape & terminal inference): “Almost 50% of inhibin A disappeared… within the first hour, and… declined by a further 50% during the next 3 h.” (p. 1090–1091; snippet ≤25 words as quoted) • Discussion (non-terminal remark): “time taken to clear half the elevated…
Inhibin B	Inhibin B	2 min_Total (immunoreactive dimer; serum ELISA)	5400	10800	7636.75	No human mechanistic PK available for Inhibin B. Animal studies of rh-Inhibin A (rats) show renal appearance of label and uptake in spleen/adrenal/bone marrow/ovary; relevance to human Inhibin B is uncertain. Gonadotrope co-receptor usage differs (TGFBR3 for inhibin A vs TGFBR3L for inhibin B), so do not infer shared clearance.	NA	https://doi.org/10.1016/S0015-0282(00)00453-2	Carrell DT et al., Fertil Steril 2000;73(Suppl 1) letter reiterating the same values (secondary)	No studies were found involving healthy adults. Non-healthy; abstract-only. Values reported directly as t½ 1.5 h and 3 h ⇒ 1.5 h = 5400 s; 3 h = 10800 s, GEOMEAN = 7637 s. Assay: Serotec inhibin B dimer ELISA; matrix: serum. No PK model; terminal phase not demonstrated. Surgical tumor removal context (production shut-off + clearance).	PCRS Abstracts, Fertil Steril Vol. 73, No. 4, Suppl. 1, April 2000, p. 14S, P-7. Verbatim (<25 words): “The estimated half-life of inhibin B was 1.5 hours for patient A and 3 hours for patient B.”
Insulin	Insulin	total (plasma insulin by RIA; post-mixing terminal phase)	486	486	486	Predominantly hepatic first-pass extraction (receptor-mediated uptake/degradation) and renal clearance (glomerular filtration + peritubular extraction; IDE/lysosomal proteolysis). (PubMed)	5988016	https://pubmed.ncbi.nlm.nih.gov/5988016/	https://pubmed.ncbi.nlm.nih.gov/2863015/	Mean terminal t½ = 8.1 min = 486 s (normals); range 6.5–9.0 min (390–540 s). Method: IV unlabeled crystalline insulin (2 U); frequent sampling for 50 min; RIA; semilog plot; second (longer) slope 10–35 min used for t½ after 10–12 min mixing. Healthy young adult volunteers.	“The second slope, from 10 minutes to 35 minutes, was used in the calculation of t½. Insulin t½ ranged from 6.5–9.0 minutes in the normals, with a mean of 8.1 minutes.” (Results, p. 316; left-column ¶3).
Leptin	Leptin	total plasma leptin (circulating; not fractionated into free/bound)	1494	1494	1494	Predominantly renal clearance in humans (arteriovenous balance and kinetic data), with minor non-renal pathways	8666153	https://pubmed.ncbi.nlm.nih.gov/8666153/		Reported mean t½ = 24.9 min ⇒ 24.9×60 = 1494 s. Healthy adult men (n=14); arteriovenous balance across abdominal subcutaneous adipose tissue; RIA; authors note t½ = ln(2)/k though here t½ is reported directly.	Abstract & Results — “plasma leptin half-life (mean 24.9 ± 4.4 min)” (Diabetes 45:984–987, 1996).
LH	LH	10-12 hours (terminal). total (immunoreactive)	36000	43200	39436	Predominantly non-renal (likely hepatic/receptor-mediated) with minor renal excretion for recombinant LH (<4% of total Cl); higher renal fraction for urinary LH (~30%).	9496327	https://pubmed.ncbi.nlm.nih.gov/9496327/	PMID:9496328 (Part II, bioavailability); Shoham 2002 review referencing ~10–12 h terminal t½	Healthy adult women, pituitary down-regulated with GnRH-agonist; IV bolus (recombinant LH and urinary LH comparator); serum/urine immunoradiometric assay; two-compartment PK. Terminal t½ explicitly stated as 10–12 h → 36,000–43,200 s. Distribution/alpha phase (~1 h) excluded. Total Cl ~1.7 L/h; Vss ~10 L; renal Cl for rLH ~0.03 L/h (<4% of total), for uLH ~0.33 L/h (~30%).	Abstract: “eliminated with a terminal half-life of 10–12 hours.” (p.189); Results (p.192) and Table 1 (“t½ (h)”) give ~10–12 h and renal vs total clearance; Discussion reiterates terminal t½ and clearance fractions.
Melatonin	Melatonin	total (serum)	2844	2844	2844	Predominantly hepatic CYP1A2-mediated oxidative metabolism; urinary excretion mainly as 6-sulfatoxymelatonin (minor renal clearance of parent).	8626852	https://pubmed.ncbi.nlm.nih.gov/8626852/	Harpsøe et al., Eur J Clin Pharmacol 2015 (systematic review that cites this study); Härtter et al., 2003; Fourtillan et al., 2000.	Terminal t½ in healthy adults after low-dose IV melatonin. Adult elimination half-life reported as 0.79 h ⇒ 0.79 × 3600 = 2844 s. Study used IV infusion 0.5 µg/kg (also pilot 0.1–5.0 µg/kg showed linear PK); serum RIA; biexponential decay—value quoted is terminal phase. Clearance pathway supported by CYP1A2 probe-drug studies and human bioavailability/metabolite work. (PubMed)	Abstract, p. 1882: “elimination half-life (0.67 ± 0.12 vs. 0.79 ± 0.10 h) … (adults)” and Table 2, p. 1884: Adults “t½ 0.79 ± 0.10 h”; Methods/Results detail IV dosing and urine 6-sulfatoxymelatonin collections. Verbatim snippet (≤25 w): “elimination half-life (0.67 ± 0.12 vs. 0.79 ± 0.10 h) …” and “SM… main metabolite… urinary excretion.”
Norepinephrin	Norepinephrine (Noradrenaline)	total plasma NE (terminal/elimination phase)	1980	1980	1980	Neuronal reuptake (NET/uptake-1) dominates rapid removal; overall elimination via intraneuronal MAO→DHPG, COMT, plus extraneuronal uptake; metabolites excreted as conjugates	7216371	https://pubmed.ncbi.nlm.nih.gov/7216371/		Terminal t½ = 33 ± 15 min ⇒ 33×60 = 1980 s (healthy adults). Design: [³H]-NE infused to steady state, then post-infusion decay sampled; biexponential fit; matrix: plasma; counting radioactivity. Short/α-phase (2.0 ± 0.4 min) excluded per kernel. Mechanism assignments supported by desipramine/cortisol challenges reported in paper.	Abstract, p.149: “disappearance… was biexponential, with t½ = 2.0 ± 0.4 min and t½ = 33 ± 15 min.” Results, ¶1, p.152: repeats the same values for normal subjects. Snippet (≤25 words): “The disappearance curve… was biexponential… a rapid… 2.0 ± 0.4 min… and a slow component with a halftime 33 ± 15 min.”
Osteocalcin	Osteocalcin	total (immunoreactive ucOCN)	10800	10800	10800	Plasma proteolysis (plasmin-mediated) shown ex vivo; human in-vivo clearance not determined	33284103	https://doi.org/10.7554/eLife.61174	Blair HC. eLife Insight 2021, Survival of the glycosylated	No eligible human in-vivo primary found. PROXY (ex vivo, not human in-vivo terminal t½). Human ucOCN in Bglap-/- mouse plasma at 37°C declined 50% at 180 min ⇒ t½ = 10800 s; spike 60 ng/mL; ELISA recognizes glycosylated/non-glycosylated equally.	Results: Human OCN O-glycosylation increases its half-life ex vivo; Figure 5G; Methods: Human OCN half-life assay.
Pancreatic polypeptide	Pancreatic polypeptide (human PP)	Total immunoreactive PP in serum (RIA)	336	336	336	Not directly measured; study shows prolonged t½ in CRF vs normals, consistent with a renal contribution to clearance; hepatic not assessed here	6126488	https://pubmed.ncbi.nlm.nih.gov/6126488/	Adrian TE et al., 1978 (bovine PP infusion in healthy adults; comparator only)	Healthy adults; endogenous PP elicited by a mixed meal, then somatostatin (125 µg bolus + 125 µg/h infusion) given 60 min later to halt secretion; terminal disappearance half-life in normals = 5.6 ± 0.8 min ⇒ 5.6×60 = 336 s. Method captures the elimination phase after secretion stops; assay: serum RIA.	Abstract: “The half-life of disappearance … was significantly … increased compared to … normal subjects (t½ = 5.6 ± 0.8 min).” J Clin Endocrinol Metab 55(5):922–926, 1982. (PubMed)
Pregnenolone	Pregnenolone	total (unconjugated); blood; terminal (β)	5880	5880	5880	Hepatic phase-II sulfation of pregnenolone—principally by SULT2A1 (human liver cytosol) and SULT2B1a—forming pregnenolone sulfate (PregS), followed by renal excretion of conjugates; glucuronidation is minor for Δ⁵ steroids like pregnenolone.	4229258	https://doi.org/10.1677/joe.0.0390395		β (min^-1) for human PREG (two subjects) = 0.0100 and 0.0050 ⇒ t½ = 0.693/β = 69.3 and 138.6 min = 4,158 and 8,316 s;GEOMEAN = 5880 s; IV [7α-³H]pregnenolone; blood; two-compartment; healthy adult men (N=2).	Table 1 ('Rates of disappearance, distribution volumes and metabolic clearance rates...'), PDF p.6; Man → Pregnenolone row; columns '(min^-1)' α=0.1066 & 0.0770, β=0.0050 & 0.0100. Snippet: 'Pregnenolone Man … 0-1066 0-0050 … 0-0770 0-0100'.
Progesterone	Progesterone (P4)	Total progesterone in plasma (specific isolation of native steroid; tracer-level IV bolus and continuous infusion)	642	948	780.138	Predominantly hepatic metabolism with high hepatic extraction (~70%) and substantial extrahepatic metabolism; rapid systemic clearance (MCR ≈2,100 L/day plasma)	5913298	https://doi.org/10.1172/JCI105405	Sandberg & Slaunwhite 1958; Soiva et al. 1959 (context on rapid disappearance; not used for t½)	Terminal t½ (β-phase) printed directly: males 15.8 min ⇒ 948 s; ovariectomized females 10.7 min ⇒ 642 s. GEOMEAN = 780 s. Two-compartment behavior; α-phase shorter (males 1.68 min; ovariectomized females 0.96 min) — not used. Assay: column partition + liquid scintillation; matrix: plasma; design: single IV tracer (2.0 μCi [~0.3 μg]) with dense sampling to 70 min, plus steady-state infusion valida…	Results (just above Fig. 1), pp. 906–907: “The … t½ of the first portion… 1.68 min (males)… 0.96 min (ovariectomized females)… The [straight disappearance] has a mean value of 15.8 minutes for males and 10.7 minutes for ovariectomized females.” (≤25-word snippet included).
Prolactin	Prolactin (PRL)	Total immunoreactive PRL in serum (predominantly monomer)	2220	2220	2220	Hepatic and renal clearance (approx. ~75% hepatic, ~25% renal; secondary source)	3597709	https://doi.org/10.1210/jcem-65-2-299	Rolland & Corbey 1977 review (context) ; StatPearls “Hyperprolactinemia” (mechanism proportions)	Primary: 5 healthy adult men; endogenous PRL suppressed with dopamine; loading dose 70–90 μg + constant infusion (1.39–2.9 ng/min) of purified human PRL; steady state achieved, then infusion stopped and plasma disappearance measured as terminal half-life. Reported t½ = 37 ± 10 min ⇒ range 27–47 min ⇒ 27×60 = 1620 s; 47×60 = 2820 s; single-point 37×60 = 2220 s. RIA assay; gel-filtration showed mai…	JCEM 1987; Abstract sentence: “The plasma disappearance half-life … was 37 ± 10 min.” Journal pages 299–304. (PubMed); review context: 1977 article is a review, not a primary PK source. ; hepatic/renal proportions (secondary): “half-life is 25–50 min; metabolized by liver (~75%) and kidney (~25%).” (CNIB)
PTH	PTH	Intact (1–84) PTH measured by two-site IRMA in plasma (active; not binding-fractionated)	144	144	144	Hepatic uptake/metabolism of intact PTH (generates C-terminal fragments) and renal extraction of intact PTH plus glomerular filtration/clearance of C-terminal fragments; minor peripheral (bone/muscle) extraction	8954021	https://pubmed.ncbi.nlm.nih.gov/8954021/; https://doi.org/10.1210/jcem.81.12.8954021	Schmitt et al., JASN 1998 (healthy controls t½ ≈ 2.6 ± 0.1 min); Samuels et al., JCEM 1993 (deconvolution in healthy adults)	Healthy adults (n=7; 6M/1F, 21–30 y). 1-min sampling; calcium clamp (±0.2 mmol/L). Subject-specific mono-exponential PTH half-life estimated during initial suppression window. Mean t½ = 2.4 min = 144 s; range 2.04–2.93 min = 122.4–175.8 s. Assay: Nichols Allegro intact-PTH IRMA; plasma. Model: C(t)=C0·e^(−kt)+b; k=ln2/half-life.	Abstract p.4236: 'plasma PTH disappearance half-life … (range, 2.04–2.93 min)'; Methods p.4237: decay model; Results p.4238: 'mean 2.4 min (range, 2.04–2.93 min)'
Renin	Renin	Active (PRA proxy), plasma	16800	16800	16800	Hepatic extraction/metabolism; renal inactivation may contribute	4997580	https://doi.org/10.1210/jcem-33-1-27	Christlieb AR et al., 1968 (hepatic extraction) PMID 5668135; Schneider EG et al., 1970 (hepatic clearance review) PMID 5423297	Cohort: 6 anephric adults post-bilateral nephrectomy; plasma renin activity measured with excess substrate; bi-exponential model. Terminal t½ 280 ± 94.7 min ⇒ 280×60 = 16,800 s. Range (slow phase) 200–415 min ⇒ 12,000–24,900 s. Limitation: not healthy volunteers; PRA is a proxy for renin mass.	Results text (p.29): "slow component was 280 min ± 94.7"; Table 1 (p.29) per-person slow t½; Abstract (p.27); Discussion (p.33–34); hepatic clearance note (p.34).
	Reverse T3	Total (immunoreactive); terminal (β-phase)	35640	35640	35640	Predominantly peripheral deiodination (inner-ring) to di-/monoiodothyronines with subsequent glucuronidation/sulfation; hepatic handling prominent; urinary iodide/metabolites	849983	https://doi.org/10.1210/jcem-44-4-733	Rudolph et al., 1978 JCEM (pre-T3 artifacts in separations); Chopra, 1976 JCI (rT3 MCR in normals)	Direct t½ reported: “final t½ of rT3 is 9.9 h.” Converted to seconds: 9.9 h × 3600 = 35,640 s. Healthy adult controls (n=6); i.v. [¹²⁵I]-rT3 (± simultaneous [¹³¹I]-T3); serum/plasma RIA; analyte separation by anion-exchange; curves fit to 3-exponential; adequate horizon (0.25–72 h).	Figure 1, caption (controls): “The final t½ of rT3 is 9.9 h …” (p. 736). Methods—Kinetics/Calculations: 3-exponential fit; slopes a,b,c (h⁻¹) and MCR by Tait (pp. 734–735). Sampling schedule: 15 min–72 h (p. 734). Discussion: hepatic distribution/processing; metabolite handling (pp. 739–740).
Serotonin	Serotonin (5-hydroxytryptamine; 5-HT)	Total (whole blood; platelet-bound pool proxy; not free plasma)	432000	432000	432000	Circulating pool decline governed by platelet sequestration/turnover; systemic enzymatic metabolism via MAO-A → 5-HIAA (physiology; not directly assayed here)	6768073	https://doi.org/10.1007/BF00427588		Terminal decline measured as decrease in whole-blood 5-HT after SERT blockade (clomipramine/zimelidine). First-order fall reflects platelet 5-HT pool turnover (subjects: adults with depression). Assay: whole-blood 5-HT by Yuwiler fluorometric method; PRP ^14C-5-HT uptake. Calculation for standardization: 5 days × 86 400 s/day = 432 000 s. Use as physiologic proxy since free-plasma 5-HT is extreme…	Abstract, p. 1: “The half-life of the decrease in blood 5-HT … was about 5 days.” Results (Fig. 1 paragraph), p. 2: “… the half-life of the 5-HT was about 5 days at these dosages.”
Somatostatin	Somatostatin-14 (SST-14)	1-3 min. total plasma SLI (RIA)	163.2	163.2	163.2	Rapid enzymatic degradation by plasma/tissue peptidases (metabolic), minimal intact renal excretion	6146413	https://pubmed.ncbi.nlm.nih.gov/6146413/	Uploaded review : states “Somatostatin has an extremely short half-life of 1–3 min …” (supports context); Benuck & Marks 1976 serum peptidase degradation evidence	Primary (Skamene & Patel, 1984): healthy adults received constant S-14 infusion; plasma SLI measured by RIA; after stopping infusion, SLI declined with mean t½ = 2.72 ± 0.45 min ⇒ 2.72 × 60 = 163.2 s. Plateau levels 149–1244 pg/mL show physiologic range; value is terminal decay (elimination phase after infusion cessation). Clearance mechanism noted across literature as peptidase degradation (supp…	Primary: Abstract, sentence “declined rapidly … mean t 1/2 of 2.72 ± 0.45 min.” (Clin Endocrinol (Oxf) 20:555–564, 1984). Secondary (your PDF): p.2, paragraph under “Secretion pathway and somatostatin isoforms” — “Somatostatin has an extremely short half-life of 1–3 min …” (verbatim ≤25 words captured from the PDF you uploaded).
T3	T3 (Free)	24 hours (euthyroid). total (serum; bound+free)	86400	86400	86400	Enzymatic deiodination (hepatic & extrahepatic)	4110897	https://pubmed.ncbi.nlm.nih.gov/4110897/		Paper states: normal mean kT3 = 0.68 day⁻¹ with “half-life = 1.0 days”. Check: t½ = 0.693/0.68 = 1.019 d ≈ 88,041 s, but paper reports 1.0 d; healthy euthyroid adults; ¹²⁵I-T3 pulse with anion-exchange removal of iodoproteins; terminal (elimination) slope.	Abstract, p.1 of PDF (JCI 51:473–483): “The normal mean T3 fractional turnover rate (kT3) was 0.68 (half-life = 1.0 days).”
	T3 (Total)	1.0 days_ total	86400	86400	86400	Hepatic deiodination, enterohepatic circulation	30349610	https://pubmed.ncbi.nlm.nih.gov/4110897/		Half-life reported directly for normal (euthyroid) adults as 1.0 days ⇒ 1.0×86400 = 86 400 s. Serum tracer study with anion-exchange extraction eliminating iodoprotein artifact; kinetics modeled as terminal linear slope post-equilibration. Deiodination cited as the major degradation route.	Abstract: “normal mean T3 fractional turnover rate (kT3) was 0.68 (half-life = 1.0 days).” Results/Discussion: deiodination is the major route (“Since deiodination constitutes the major route of degradation for T3…”).
T4	T4 (Free)	total (serum; bound+free)	534714	534714	534714	Enzymatic deiodination (hepatic & extrahepatic)	4110897	https://pubmed.ncbi.nlm.nih.gov/4110897/		Normal mean kT4 = 11.2 %·day⁻¹ ⇒ t½ = 0.693/(11.2/100) = 6.1888 d = 534,714 s. Individual normals 9.3–14.4 %·day⁻¹ ⇒ t½ = 7.453–4.814 d = 643,956–415,888 s; healthy euthyroid adults; ¹³¹I-T4 pulse; chromatographic removal of iodoproteins; terminal (elimination) phase.	“Thyroxine Peripheral Metabolism” table, column ‘kT4 (%/24 hr)’ — normal mean 11.2; journal p.477 (PDF p.6).
	T4 (Total)	6.2 days_ total	535680	535680	535680	Sequential deiodination (84%), hepatic conjugation	30349610	https://pmc.ncbi.nlm.nih.gov/articles/PMC6193522/		Derived for euthyroid adults from T4 clearance and distribution space reported in paper. k = Clearance/DS = 1.3 L·day⁻¹ / 11.6 L = 0.1121 day⁻¹ ⇒ t½ = ln(2)/k = 0.693/0.1121 = 6.185 days = 6.185×86400 = 534 384 s. (Serum tracer; terminal phase after equilibration.)	Results: “In the euthyroid group … T4 clearance … 1.3 liters/day.” (Distribution space) “In euthyroid subjects … T4 DS was 11.6 liters.” Calculation shown in Notes; values appear in Results text and Table I.
Testosterone	Testosterone (free)	18 min_Free (non-SHBG, non-albumin bound)	1080	1080	1080	Predominantly hepatic metabolism/extraction; renal excretion of conjugated metabolites secondary; SHBG binding prolongs residence (distribution-limited).	20089549	https://pubmed.ncbi.nlm.nih.gov/20089549/		Terminal (slow) half-life reported as 18 min ⇒ 18×60 = 1080 s; healthy adult men (n=14); serum; free T by equilibrium dialysis; pharmacologic suppression to isolate decay; moiety-specific deconvolution; bi-exponential model.	Results text p.5: “Respective grand means were … 18 (free T) min.”; Fig. 2B p.13 (moiety-specific slow half-lives).
Thrombopoietin	Thrombopoietin	18-32 hours_ total (immunoreactive serum)	86400	86400	86400	Receptor-mediated endocytosis via platelet c-Mpl; saturation at higher doses suggested	9139552	https://pubmed.ncbi.nlm.nih.gov/9139552/		Terminal t½ explicitly reported as 18–32 h at 1.2–2.4 μg/kg; ELISA; IV bolus. Conversion: 18 h × 3600 = 64800 s; 32 h × 3600 = 115200 s. GEOMEAN = 86400 s. Cohort: cancer patients with normal baseline hematopoiesis (pre-chemotherapy) (closest to healthy; flagged).	Pharmacokinetics text under Fig. 3: “terminal serum half-life…18 to 32 hours”; Abstract/Results: “half life (20 to 30 hours).”
TRH	TRH	Total plasma TRH (RIA)	390	390	390	Predominantly renal enzymatic clearance/degradation (prolonged t½ in CRF; kidney cited as important catabolic organ); minimal urinary TRH detected in prior work	1424308	https://pubmed.ncbi.nlm.nih.gov/1424308/	Bassiri & Utiger, J Clin Invest 1973, PMID: 4198107 (human metabolism/excretion context) (PubMed)	200 µg IV TRH test; plasma TRH by extraction + RIA (antibody K2B7); one-compartment, first-order; terminal phase fit >5 min; t½ computed as ln2/k; healthy male controls (n=6, age ~39 ± 9 y); MCR lower and t½ longer in CRF (context only). Abstract states kidney’s role. (PubMed)	t½ value: “The mean elimination half-life (t1/2) … 6.5 ± 0.41 min in normals.” Pointer: Table 2 (“t½ (min)”), p. 216; text on p. 216 repeats 6.5 min. Method pointer: “Terminal elimination half-life (t½) was calculated as ln2/k … we considered in all instances the time beyond 5 min,” p. 215. (Verbatim ≤25 wds: “The mean t1/2 of elimination was … 6.5 ± 0.41 min in normals.”)
TSH	TSH	104 minutes_ Total (immunoreactive)	6240	6240	6240	hepatic metabolism and renal clearance	7945716	https://pmc.ncbi.nlm.nih.gov/articles/PMC7945716/	33716972	Biphasic elimination kinetics - slow phase. Review states slow (terminal) half-life 66–93 min → 3960–5580 s. Cohort mean slow-phase ≈104 min noted but not used to avoid mixing cohorts/ages. Healthy adults; serum immunoassay; automated deconvolution.	Uploaded TSH.pdf — main text under “Characteristics of Pulsatile Secretion”: “slow half-life… 66 to 93 min… mean slow-phase 104 min; older adults 78.1 min.
VIP	Vasoactive Intestinal Peptide (VIP)	0.96-1.15 min_ total immunoreactive VIP in plasma	57.6	69	63.0428	Rapid enzymatic degradation, dipeptidyl peptidase IV	730072	https://pubmed.ncbi.nlm.nih.gov/730072/		Healthy male volunteers (n=4, mean age 23 y). 30-min IV infusions (1.3 and 3.3 pmol/kg/min). Plasma VIP by RIA. Post-infusion decay fit as single exponential. Terminal t½ reported as 0.96±0.10 and 1.15±0.04 min ⇒ 0.96×60=57.6 s; 1.15×60=69.0 s. Vd ≈13–14 ml/kg; MCR ≈8.6–9.5 ml/kg/min. DOI:10.1136/gut.19.11.1049.	Gut (1978) 19:1049–1053; pp. 1050–1051, section 'Pharmacokinetic data' and Fig. 2; snippet: 'half lives of decay of 0.96 ± 0.10 and 1.15 ± 0.04 min'.
